# Supplementary material for: A conformation-selective monoclonal antibody against a small molecule-stabilised signalling-deficient form of TNF
Source: Nat Commun. 2021 Jan 25;12:583. doi: 10.1038/s41467-020-20825-6 (PMC7835358; doi:10.1038/s41467-020-20825-6)
Supplement: Supplementary file 4 — Source Data [file 41467_2020_20825_MOESM4_ESM.zip]

Archive with 7 entries (7 files):
- Final Raw Data Files Fig 1b/DMSO_250_ng_mL_TNFa_D05.fcs
- Final Raw Data Files Fig 1b/UCB9260_250ng_mL_TNFa_D10.fcs
- Final Raw Data Files Fig 1b/UCB9260_25ng_mL_TNFa_D07.fcs
- Final_Raw_Data_Files_Supp_Fig_8/Anti-TNFR1_A09.fcs
- Final_Raw_Data_Files_Supp_Fig_8/DMSO_25ng_mL_TNFa_D02.fcs
- Final_Raw_Data_Files_Supp_Fig_8/Isotype_Control_A10.fcs
- TNF CA1974 paper Sorce data.xlsx
