# Supplementary material for: A conformation-selective monoclonal antibody against a small molecule-stabilised signalling-deficient form of TNF
Source: Nat Commun. 2021 Jan 25;12:583. doi: 10.1038/s41467-020-20825-6 (PMC7835358; doi:10.1038/s41467-020-20825-6)
Supplement: Supplementary file 4 — Source Data [file 41467_2020_20825_MOESM4_ESM.zip › TNF CA1974 paper Sorce data.xlsx]

## Sheet: Figure 1a
experiment 1
CA_1974 mFab						CA_1974 mFab
Concentration ng/ml	TNF + UCB-8733	TNF + UCB-9260	apo TNF		Concentration ng/ml	TNF + UCB-8733	TNF + UCB-9260	apo TNF
5000	0.587	0.658	0.147		5000	0.49	0.647	0.165
1666.67	0.562	0.698	0.113		1666.67	0.584	0.704	0.133
555.556	0.595	0.727	0.098		555.556	0.61	0.721	0.106
185.185	0.473	0.722	0.081		185.185	0.584	0.648	0.086
61.7284	0.406	0.563	0.067		61.7284	0.476	0.55	0.094
20.5761	0.267	0.323	0.064		20.5761	0.29	0.355	0.077
6.85871	0.142	0.183	0.064		6.85871	0.155	0.163	0.085
2.28624	0.122	0.124	0.09		2.28624	0.122	0.154	0.097
Experiment 2
CA_1974 mFab						CA_1974 mFab
Concentration ng/ml	TNF + UCB-8733	TNF + UCB-9260	apo TNF		Concentration ng/ml	TNF + UCB-8733	TNF + UCB-9260	apo TNF
5000	0.678	0.611	0.181		5000	0.773	0.665	0.272
1666.67	0.576	0.629	0.112		1666.67	0.663	0.674	0.126
555.556	0.605	0.587	0.098		555.556	0.612	0.624	0.102
185.185	0.573	0.526	0.089		185.185	0.595	0.588	0.095
61.7284	0.527	0.425	0.077		61.7284	0.46	0.451	0.077
20.5761	0.346	0.244	0.076		20.5761	0.296	0.304	0.078
6.85871	0.161	0.153	0.07		6.85871	0.112	0.078	0.069
2.28624	0.135	0.116	0.108		2.28624	0.156	0.124	0.074

## Sheet: Figure 2
m Fab			hTNF + compound 1 only			x 1.0 mFab			x1.5 mFab			x 2.0 mFab
Time(mins)	mAU (280nm)		Time(mins)	mAU (280nm)		Time(mins)	mAU (280nm)		Time(mins)	mAU (280nm)		Time(mins)	mAU (280nm)
-0.04	-0.0038147		-0.0391667	0.0562668		-0.039	0.000953674		-0.0398333	0.00429153		-0.0383333	0.00333786
-0.0333333	-0.00524521		-0.0325	0.0548363		-0.0323333	0.0038147		-0.0331667	0.00429153		-0.0316667	0.00476837
-0.0266667	-0.00572205		-0.0258333	0.0514984		-0.0256667	0.00667572		-0.0265	0.0038147		-0.025	0.00619888
-0.02	-0.00619888		-0.0191667	0.0476837		-0.019	0.00810623		-0.0198333	0.00238419		-0.0183333	0.00715256
-0.0133333	-0.00572205		-0.0125	0.0457764		-0.0123333	0.00762939		-0.0131667	0.00190735		-0.0116667	0.00810623
-0.00666667	-0.00524521		-0.00583333	0.04673		-0.00566667	0.00619888		-0.0065	0.00143051		-0.005	0.00905991
0	-0.00429153		0.000833333	0.0481606		0.001	0.00524521		0.000166667	0.00143051		0.00166667	0.0100136
0.00666667	-0.00286102		0.0075	0.0510216		0.00766667	0.00429153		0.00683333	0.00143051		0.00833333	0.00953674
0.0133333	-0.000476837		0.0141667	0.0553131		0.0143333	0.0038147		0.0135	0.00190735		0.015	0.00762939
0.02	0.00286102		0.0208333	0.0600815		0.021	0.00429153		0.0201667	0.00429153		0.0216667	0.00619888
0.0266667	0.00619888		0.0275	0.0638962		0.0276667	0.00476837		0.0268333	0.00715256		0.0283333	0.00667572
0.0333333	0.00953674		0.0341667	0.0662804		0.0343333	0.00572205		0.0335	0.0109673		0.035	0.00810623
0.04	0.0123978		0.0408333	0.0691414		0.041	0.00619888		0.0401667	0.014782		0.0416667	0.00858307
0.0466667	0.0162125		0.0475	0.0720024		0.0476667	0.00619888		0.0468333	0.0162125		0.0483333	0.00762939
0.0533333	0.0200272		0.0541667	0.0734329		0.0543333	0.00619888		0.0535	0.0166893		0.055	0.00762939
0.06	0.023365		0.0608333	0.0743866		0.061	0.00715256		0.0601667	0.0162125		0.0616667	0.00905991
0.0666667	0.0252724		0.0675	0.0748634		0.0676667	0.00762939		0.0668333	0.0162125		0.0683333	0.00858307
0.0733333	0.0252724		0.0741667	0.0748634		0.0743333	0.00762939		0.0735	0.0152588		0.075	0.00572205
0.08	0.0228882		0.0808333	0.0729561		0.081	0.00715256		0.0801667	0.0133514		0.0816667	0.00238419
0.0866667	0.020504		0.0875	0.0710487		0.0876667	0.00667572		0.0868333	0.0128746		0.0883333	0.00286102
0.0933333	0.017643		0.0941667	0.0710487		0.0943333	0.00572205		0.0935	0.0123978		0.095	0.00572205
0.1	0.0128746		0.100833	0.0715256		0.101	0.00476837		0.100167	0.0119209		0.101667	0.00858307
0.106667	0.00858307		0.1075	0.0724792		0.107667	0.00429153		0.106833	0.0104904		0.108333	0.00953674
0.113333	0.00619888		0.114167	0.0720024		0.114333	0.00476837		0.1135	0.00858307		0.115	0.00953674
0.12	0.00524521		0.120833	0.0720024		0.121	0.00524521		0.120167	0.00762939		0.121667	0.00905991
0.126667	0.0038147		0.1275	0.0720024		0.127667	0.00333786		0.126833	0.00667572		0.128333	0.00858307
0.133333	0.00238419		0.134167	0.0720024		0.134333	0.00143051		0.1335	0.00715256		0.135	0.00715256
0.14	0.00333786		0.140833	0.0720024		0.141	0.000953674		0.140167	0.00858307		0.141667	0.00476837
0.146667	0.00619888		0.1475	0.0724792		0.147667	0.00143051		0.146833	0.00953674		0.148333	0.00333786
0.153333	0.00953674		0.154167	0.0739098		0.154333	0.00143051		0.1535	0.0100136		0.155	0.00476837
0.16	0.0128746		0.160833	0.0753403		0.161	0.00143051		0.160167	0.0109673		0.161667	0.00667572
0.166667	0.014782		0.1675	0.0772476		0.167667	0.00238419		0.166833	0.0128746		0.168333	0.00715256
0.173333	0.0152588		0.174167	0.0777245		0.174333	0.00333786		0.1735	0.0133514		0.175	0.00619888
0.18	0.0133514		0.180833	0.0782013		0.181	0.00333786		0.180167	0.0128746		0.181667	0.00619888
0.186667	0.0119209		0.1875	0.0796318		0.187667	0.0038147		0.186833	0.0123978		0.188333	0.00762939
0.193333	0.0114441		0.194167	0.0815392		0.194333	0.00429153		0.1935	0.0133514		0.195	0.00810623
0.2	0.0109673		0.200833	0.0839233		0.201	0.00619888		0.200167	0.0128746		0.201667	0.00810623
0.206667	0.0128746		0.2075	0.0858307		0.207667	0.00858307		0.206833	0.0109673		0.208333	0.00715256
0.213333	0.014782		0.214167	0.0858307		0.214333	0.0104904		0.2135	0.00762939		0.215	0.00762939
0.22	0.0162125		0.220833	0.084877		0.221	0.0109673		0.220167	0.00476837		0.221667	0.00762939
0.226667	0.0152588		0.2275	0.0824928		0.227667	0.0100136		0.226833	0.00286102		0.228333	0.00715256
0.233333	0.0143051		0.234167	0.0796318		0.234333	0.00858307		0.2335	0.00143051		0.235	0.00619888
0.24	0.0133514		0.240833	0.0762939		0.241	0.00715256		0.240167	0.000476837		0.241667	0.00572205
0.246667	0.0109673		0.2475	0.0734329		0.247667	0.00524521		0.246833	-0.000476837		0.248333	0.00572205
0.253333	0.00953674		0.254167	0.0715256		0.254333	0.00286102		0.2535	-0.000476837		0.255	0.00524521
0.26	0.00858307		0.260833	0.0700951		0.261	0.00143051		0.260167	0		0.261667	0.0038147
0.266667	0.00810623		0.2675	0.0686646		0.267667	-0.000953674		0.266833	0		0.268333	0.00190735
0.273333	0.00572205		0.274167	0.0677109		0.274333	-0.00333786		0.2735	0.000476837		0.275	0
0.28	0.00190735		0.280833	0.0681877		0.281	-0.00619888		0.280167	0.00286102		0.281667	-0.000476837
0.286667	-0.00190735		0.2875	0.0686646		0.287667	-0.00715256		0.286833	0.00619888		0.288333	-0.000953674
0.293333	-0.00524521		0.294167	0.0681877		0.294333	-0.00572205		0.2935	0.0104904		0.295	-0.00143051
0.3	-0.00715256		0.300833	0.0677109		0.301	-0.00333786		0.300167	0.0128746		0.301667	-0.00190735
0.306667	-0.00810623		0.3075	0.0677109		0.307667	0		0.306833	0.0143051		0.308333	-0.000953674
0.313333	-0.00762939		0.314167	0.0681877		0.314333	0.00429153		0.3135	0.0143051		0.315	0
0.32	-0.00476837		0.320833	0.0691414		0.321	0.00905991		0.320167	0.0133514		0.321667	0.000476837
0.326667	0.000476837		0.3275	0.0700951		0.327667	0.0114441		0.326833	0.0119209		0.328333	0
0.333333	0.00524521		0.334167	0.0724792		0.334333	0.0109673		0.3335	0.0104904		0.335	0
0.34	0.00762939		0.340833	0.0753403		0.341	0.00905991		0.340167	0.0104904		0.341667	0
0.346667	0.00953674		0.3475	0.0767708		0.347667	0.00667572		0.346833	0.0104904		0.348333	-0.000953674
0.353333	0.0119209		0.354167	0.0772476		0.354333	0.00524521		0.3535	0.0100136		0.355	-0.00238419
0.36	0.0128746		0.360833	0.0758171		0.361	0.00429153		0.360167	0.00953674		0.361667	-0.00333786
0.366667	0.0123978		0.3675	0.0739098		0.367667	0.00429153		0.366833	0.00810623		0.368333	-0.00333786
0.373333	0.0109673		0.374167	0.0734329		0.374333	0.00476837		0.3735	0.00667572		0.375	-0.0038147
0.38	0.0100136		0.380833	0.0734329		0.381	0.00524521		0.380167	0.00524521		0.381667	-0.00476837
0.386667	0.00858307		0.3875	0.0743866		0.387667	0.00667572		0.386833	0.0038147		0.388333	-0.00476837
0.393333	0.00572205		0.394167	0.0753403		0.394333	0.00715256		0.3935	0.00429153		0.395	-0.00286102
0.4	0.00333786		0.400833	0.0767708		0.401	0.00810623		0.400167	0.00524521		0.401667	-0.000953674
0.406667	0.00238419		0.4075	0.0786781		0.407667	0.00905991		0.406833	0.00572205		0.408333	0.000476837
0.413333	0.00143051		0.414167	0.0805855		0.414333	0.0114441		0.4135	0.00667572		0.415	0.000953674
0.42	0.00190735		0.420833	0.082016		0.421	0.0133514		0.420167	0.00905991		0.421667	0.00238419
0.426667	0.00286102		0.4275	0.0839233		0.427667	0.0143051		0.426833	0.0114441		0.428333	0.00286102
0.433333	0.00524521		0.434167	0.0858307		0.434333	0.0143051		0.4335	0.0128746		0.435	0.00286102
0.44	0.00715256		0.440833	0.0867844		0.441	0.0123978		0.440167	0.0123978		0.441667	0.00143051
0.446667	0.00762939		0.4475	0.0853539		0.447667	0.0100136		0.446833	0.0114441		0.448333	0.000476837
0.453333	0.00667572		0.454167	0.0829697		0.454333	0.00715256		0.4535	0.0100136		0.455	0
0.46	0.00476837		0.460833	0.0801086		0.461	0.00429153		0.460167	0.00858307		0.461667	-0.00143051
0.466667	0.0038147		0.4675	0.0777245		0.467667	0.00333786		0.466833	0.00619888		0.468333	-0.00333786
0.473333	0.0038147		0.474167	0.0777245		0.474333	0.0038147		0.4735	0.00524521		0.475	-0.00476837
0.48	0.00476837		0.480833	0.079155		0.481	0.00524521		0.480167	0.00333786		0.481667	-0.00524521
0.486667	0.00572205		0.4875	0.0805855		0.487667	0.00619888		0.486833	0.00143051		0.488333	-0.00476837
0.493333	0.00572205		0.494167	0.0815392		0.494333	0.00667572		0.4935	-0.000476837		0.495	-0.00429153
0.5	0.00619888		0.500833	0.0829697		0.501	0.00619888		0.500167	-0.00238419		0.501667	-0.00333786
0.506667	0.00667572		0.5075	0.0824928		0.507667	0.00476837		0.506833	-0.00333786		0.508333	-0.00238419
0.513333	0.00572205		0.514167	0.0801086		0.514333	0.00286102		0.5135	-0.00429153		0.515	-0.000476837
0.52	0.00286102		0.520833	0.0777245		0.521	0.00143051		0.520167	-0.00238419		0.521667	0.000953674
0.526667	0.000476837		0.5275	0.0777245		0.527667	0.00190735		0.526833	0.000953674		0.528333	0.00190735
0.533333	0.000953674		0.534167	0.0786781		0.534333	0.0038147		0.5335	0.00429153		0.535	0.00238419
0.54	0.0038147		0.540833	0.0786781		0.541	0.00524521		0.540167	0.00619888		0.541667	0.0038147
0.546667	0.00619888		0.5475	0.0777245		0.547667	0.00572205		0.546833	0.00572205		0.548333	0.00524521
0.553333	0.00762939		0.554167	0.0777245		0.554333	0.0038147		0.5535	0.00476837		0.555	0.00619888
0.56	0.00810623		0.560833	0.0767708		0.561	0.00143051		0.560167	0.00286102		0.561667	0.00524521
0.566667	0.00953674		0.5675	0.0743866		0.567667	-0.000953674		0.566833	0.000953674		0.568333	0.00429153
0.573333	0.0119209		0.574167	0.0734329		0.574333	-0.00190735		0.5735	0.000476837		0.575	0.00333786
0.58	0.0133514		0.580833	0.0743866		0.581	-0.00190735		0.580167	0.00238419		0.581667	0.00238419
0.586667	0.014782		0.5875	0.0762939		0.587667	-0.00190735		0.586833	0.00524521		0.588333	0.00190735
0.593333	0.0162125		0.594167	0.0762939		0.594333	-0.000953674		0.5935	0.00715256		0.595	0.00333786
0.6	0.0166893		0.600833	0.0767708		0.601	0.000953674		0.600167	0.00762939		0.601667	0.00524521
0.606667	0.0143051		0.6075	0.079155		0.607667	0.00190735		0.606833	0.00762939		0.608333	0.00667572
0.613333	0.0114441		0.614167	0.0810623		0.614333	0.00190735		0.6135	0.00762939		0.615	0.00810623
0.62	0.00905991		0.620833	0.0815392		0.621	0.00286102		0.620167	0.00715256		0.621667	0.0100136
0.626667	0.00715256		0.6275	0.0815392		0.627667	0.00524521		0.626833	0.00619888		0.628333	0.0114441
0.633333	0.00524521		0.634167	0.0834465		0.634333	0.00858307		0.6335	0.00619888		0.635	0.0109673
0.64	0.00429153		0.640833	0.084877		0.641	0.0100136		0.640167	0.00762939		0.641667	0.0109673
0.646667	0.00476837		0.6475	0.0844002		0.647667	0.0109673		0.646833	0.00762939		0.648333	0.0109673
0.653333	0.00572205		0.654167	0.082016		0.654333	0.0109673		0.6535	0.00572205		0.655	0.0109673
0.66	0.00476837		0.660833	0.079155		0.661	0.00953674		0.660167	0.00238419		0.661667	0.00953674
0.666667	0.00190735		0.6675	0.0782013		0.667667	0.00762939		0.666833	-0.000476837		0.668333	0.00762939
0.673333	-0.000476837		0.674167	0.0786781		0.674333	0.00619888		0.6735	-0.00333786		0.675	0.00715256
0.68	-0.00190735		0.680833	0.079155		0.681	0.00524521		0.680167	-0.00476837		0.681667	0.00667572
0.686667	-0.00333786		0.6875	0.0786781		0.687667	0.00333786		0.686833	-0.00476837		0.688333	0.00619888
0.693333	-0.00429153		0.694167	0.079155		0.694333	0.000476837		0.6935	-0.00238419		0.695	0.00572205
0.7	-0.00429153		0.700833	0.0810623		0.701	-0.000953674		0.700167	0.00143051		0.701667	0.00524521
0.706667	-0.00333786		0.7075	0.0824928		0.707667	-0.000953674		0.706833	0.00524521		0.708333	0.0038147
0.713333	-0.000476837		0.714167	0.0824928		0.714333	-0.000953674		0.7135	0.00858307		0.715	0.000953674
0.72	0.00238419		0.720833	0.0829697		0.721	-0.000953674		0.720167	0.0109673		0.721667	-0.00238419
0.726667	0.00476837		0.7275	0.084877		0.727667	0		0.726833	0.0123978		0.728333	-0.00429153
0.733333	0.00667572		0.734167	0.0872612		0.734333	0.00238419		0.7335	0.0128746		0.735	-0.00476837
0.74	0.00858307		0.740833	0.087738		0.741	0.00429153		0.740167	0.0128746		0.741667	-0.00429153
0.746667	0.00953674		0.7475	0.0863075		0.747667	0.00429153		0.746833	0.0138283		0.748333	-0.00286102
0.753333	0.0104904		0.754167	0.0844002		0.754333	0.0038147		0.7535	0.014782		0.755	0.000476837
0.76	0.0109673		0.760833	0.0839233		0.761	0.00333786		0.760167	0.0162125		0.761667	0.0038147
0.766667	0.0109673		0.7675	0.0834465		0.767667	0.00333786		0.766833	0.0166893		0.768333	0.00619888
0.773333	0.0104904		0.774167	0.082016		0.774333	0.00333786		0.7735	0.0152588		0.775	0.00667572
0.78	0.0100136		0.780833	0.0810623		0.781	0.0038147		0.780167	0.0138283		0.781667	0.00667572
0.786667	0.00858307		0.7875	0.082016		0.787667	0.00429153		0.786833	0.0114441		0.788333	0.00667572
0.793333	0.00619888		0.794167	0.0829697		0.794333	0.00476837		0.7935	0.00905991		0.795	0.00619888
0.8	0.0038147		0.800833	0.0829697		0.801	0.00524521		0.800167	0.00619888		0.801667	0.00524521
0.806667	0.00333786		0.8075	0.0810623		0.807667	0.00476837		0.806833	0.00476837		0.808333	0.00429153
0.813333	0.00476837		0.814167	0.0786781		0.814333	0.00333786		0.8135	0.00715256		0.815	0.00429153
0.82	0.00715256		0.820833	0.0762939		0.821	0		0.820167	0.0109673		0.821667	0.0038147
0.826667	0.00953674		0.8275	0.0743866		0.827667	-0.0038147		0.826833	0.0123978		0.828333	0.00333786
0.833333	0.0119209		0.834167	0.0743866		0.834333	-0.00619888		0.8335	0.0133514		0.835	0.00429153
0.84	0.0133514		0.840833	0.0748634		0.841	-0.00667572		0.840167	0.0138283		0.841667	0.00429153
0.846667	0.0128746		0.8475	0.0758171		0.847667	-0.00667572		0.846833	0.0138283		0.848333	0.00429153
0.853333	0.0104904		0.854167	0.0767708		0.854333	-0.00524521		0.8535	0.0128746		0.855	0.00476837
0.86	0.00762939		0.860833	0.0782013		0.861	-0.00190735		0.860167	0.0109673		0.861667	0.00619888
0.866667	0.00762939		0.8675	0.079155		0.867667	0.00238419		0.866833	0.0100136		0.868333	0.00715256
0.873333	0.00953674		0.874167	0.0796318		0.874333	0.00429153		0.8735	0.00762939		0.875	0.00715256
0.88	0.0119209		0.880833	0.079155		0.881	0.00476837		0.880167	0.00476837		0.881667	0.00762939
0.886667	0.0143051		0.8875	0.0786781		0.887667	0.00524521		0.886833	0.00143051		0.888333	0.00810623
0.893333	0.0171661		0.894167	0.0786781		0.894333	0.00572205		0.8935	-0.000476837		0.895	0.00858307
0.9	0.0190735		0.900833	0.079155		0.901	0.00667572		0.900167	0		0.901667	0.00858307
0.906667	0.0200272		0.9075	0.079155		0.907667	0.00810623		0.906833	0.00190735		0.908333	0.00810623
0.913333	0.0195503		0.914167	0.0782013		0.914333	0.00905991		0.9135	0.00524521		0.915	0.00715256
0.92	0.0195503		0.920833	0.0767708		0.921	0.0100136		0.920167	0.00667572		0.921667	0.00619888
0.926667	0.0190735		0.9275	0.0753403		0.927667	0.0119209		0.926833	0.00762939		0.928333	0.00476837
0.933333	0.0185966		0.934167	0.0748634		0.934333	0.0133514		0.9335	0.00572205		0.935	0.00238419
0.94	0.0195503		0.940833	0.0758171		0.941	0.0119209		0.940167	0.00286102		0.941667	-0.000953674
0.946667	0.020504		0.9475	0.0767708		0.947667	0.00810623		0.946833	-0.000476837		0.948333	-0.00429153
0.953333	0.0200272		0.954167	0.0777245		0.954333	0.00524521		0.9535	-0.00143051		0.955	-0.00715256
0.96	0.0195503		0.960833	0.0786781		0.961	0.0038147		0.960167	0		0.961667	-0.00953674
0.966667	0.0185966		0.9675	0.0805855		0.967667	0.00286102		0.966833	0.00190735		0.968333	-0.00953674
0.973333	0.0171661		0.974167	0.082016		0.974333	0.00238419		0.9735	0.00286102		0.975	-0.00667572
0.98	0.0138283		0.980833	0.0805855		0.981	0.00286102		0.980167	0.0038147		0.981667	-0.00238419
0.986667	0.0100136		0.9875	0.0796318		0.987667	0.00476837		0.986833	0.00476837		0.988333	0.00143051
0.993333	0.00858307		0.994167	0.0796318		0.994333	0.00619888		0.9935	0.00524521		0.995	0.00476837
1	0.00905991		1.00083	0.082016		1.001	0.00572205		1.00017	0.00667572		1.00167	0.00667572
1.00667	0.00953674		1.0075	0.0839233		1.00767	0.00524521		1.00683	0.00858307		1.00833	0.00619888
1.01333	0.0100136		1.01417	0.084877		1.01433	0.00476837		1.0135	0.00953674		1.015	0.00476837
1.02	0.0104904		1.02083	0.0867844		1.021	0.00429153		1.02017	0.00953674		1.02167	0.00190735
1.02667	0.0114441		1.0275	0.0886917		1.02767	0.00286102		1.02683	0.0100136		1.02833	-0.000953674
1.03333	0.0114441		1.03417	0.0896454		1.03433	0.00143051		1.0335	0.0100136		1.035	-0.00286102
1.04	0.0104904		1.04083	0.0891685		1.041	-0.000476837		1.04017	0.00858307		1.04167	-0.00286102
1.04667	0.00953674		1.0475	0.087738		1.04767	-0.0038147		1.04683	0.00667572		1.04833	-0.00238419
1.05333	0.00858307		1.05417	0.0872612		1.05433	-0.00667572		1.0535	0.00619888		1.055	-0.00190735
1.06	0.00858307		1.06083	0.0867844		1.061	-0.00858307		1.06017	0.00762939		1.06167	-0.00190735
1.06667	0.00858307		1.0675	0.0872612		1.06767	-0.00715256		1.06683	0.00858307		1.06833	-0.00143051
1.07333	0.00762939		1.07417	0.0886917		1.07433	-0.00476837		1.0735	0.00810623		1.075	-0.000476837
1.08	0.00667572		1.08083	0.0905991		1.081	-0.000953674		1.08017	0.00667572		1.08167	0.000476837
1.08667	0.00667572		1.0875	0.0929832		1.08767	0.00286102		1.08683	0.00572205		1.08833	0.000953674
1.09333	0.00715256		1.09417	0.0944138		1.09433	0.00572205		1.0935	0.00429153		1.095	0.00190735
1.1	0.00667572		1.10083	0.0953674		1.101	0.00667572		1.10017	0.000476837		1.10167	0.00429153
1.10667	0.00524521		1.1075	0.0963211		1.10767	0.00619888		1.10683	-0.00286102		1.10833	0.00619888
1.11333	0.00476837		1.11417	0.0967979		1.11433	0.00476837		1.1135	-0.00476837		1.115	0.00524521
1.12	0.0038147		1.12083	0.0977516		1.121	0.00429153		1.12017	-0.0038147		1.12167	0.00333786
1.12667	0.00190735		1.1275	0.0982285		1.12767	0.00429153		1.12683	-0.00238419		1.12833	0.00238419
1.13333	-0.000476837		1.13417	0.100136		1.13433	0.0038147		1.1335	0		1.135	0.00286102
1.14	-0.00190735		1.14083	0.101089		1.141	0.00333786		1.14017	0.00333786		1.14167	0.00286102
1.14667	-0.00190735		1.1475	0.100613		1.14767	0.0038147		1.14683	0.00619888		1.14833	0.00333786
1.15333	-0.00190735		1.15417	0.0977516		1.15433	0.00476837		1.1535	0.00715256		1.155	0.00429153
1.16	-0.000953674		1.16083	0.0944138		1.161	0.00333786		1.16017	0.00667572		1.16167	0.00524521
1.16667	0.00238419		1.1675	0.0915527		1.16767	0.000476837		1.16683	0.00572205		1.16833	0.00476837
1.17333	0.00715256		1.17417	0.0882149		1.17433	-0.00238419		1.1735	0.00476837		1.175	0.0038147
1.18	0.0104904		1.18083	0.0863075		1.181	-0.00333786		1.18017	0.0038147		1.18167	0.00238419
1.18667	0.0128746		1.1875	0.084877		1.18767	-0.00524521		1.18683	0.00333786		1.18833	-0.000476837
1.19333	0.0128746		1.19417	0.0858307		1.19433	-0.00667572		1.1935	0.00333786		1.195	-0.00286102
1.2	0.0109673		1.20083	0.0872612		1.201	-0.00524521		1.20017	0.00286102		1.20167	-0.00429153
1.20667	0.00810623		1.2075	0.0886917		1.20767	-0.00286102		1.20683	0.00238419		1.20833	-0.00429153
1.21333	0.00429153		1.21417	0.0896454		1.21433	-0.000476837		1.2135	0.000953674		1.215	-0.00476837
1.22	0.00143051		1.22083	0.0905991		1.221	0.000476837		1.22017	-0.000476837		1.22167	-0.00524521
1.22667	-0.000953674		1.2275	0.0910759		1.22767	0.000953674		1.22683	-0.000953674		1.22833	-0.00429153
1.23333	0		1.23417	0.0905991		1.23433	0.00143051		1.2335	-0.000476837		1.235	-0.00238419
1.24	0.00238419		1.24083	0.0886917		1.241	0.000953674		1.24017	0.00143051		1.24167	-0.000476837
1.24667	0.00524521		1.2475	0.087738		1.24767	0.000953674		1.24683	0.00333786		1.24833	0
1.25333	0.00762939		1.25417	0.087738		1.25433	0.00143051		1.2535	0.00429153		1.255	0
1.26	0.0100136		1.26083	0.0886917		1.261	0.00238419		1.26017	0.00524521		1.26167	0.000476837
1.26667	0.0119209		1.2675	0.0901222		1.26767	0.00286102		1.26683	0.00524521		1.26833	0.000476837
1.27333	0.0128746		1.27417	0.0910759		1.27433	0.00286102		1.2735	0.0038147		1.275	0
1.28	0.0128746		1.28083	0.0925064		1.281	0.00190735		1.28017	0.000953674		1.28167	-0.00190735
1.28667	0.0119209		1.2875	0.0929832		1.28767	0.000476837		1.28683	-0.000476837		1.28833	-0.00429153
1.29333	0.0100136		1.29417	0.0920296		1.29433	0.000476837		1.2935	-0.000476837		1.295	-0.00619888
1.3	0.00858307		1.30083	0.0896454		1.301	0.000953674		1.30017	0.000476837		1.30167	-0.00572205
1.30667	0.00762939		1.3075	0.087738		1.30767	0.00286102		1.30683	0.000476837		1.30833	-0.00429153
1.31333	0.00619888		1.31417	0.0886917		1.31433	0.00476837		1.3135	0		1.315	-0.00238419
1.32	0.00524521		1.32083	0.0905991		1.321	0.00572205		1.32017	-0.000476837		1.32167	0
1.32667	0.00476837		1.3275	0.0929832		1.32767	0.00619888		1.32683	-0.00190735		1.32833	0.00238419
1.33333	0.00524521		1.33417	0.0948906		1.33433	0.00619888		1.3335	-0.00524521		1.335	0.00333786
1.34	0.00572205		1.34083	0.0967979		1.341	0.00572205		1.34017	-0.00810623		1.34167	0.00238419
1.34667	0.00524521		1.3475	0.0972748		1.34767	0.00524521		1.34683	-0.00858307		1.34833	-0.000476837
1.35333	0.00572205		1.35417	0.0972748		1.35433	0.0038147		1.3535	-0.00762939		1.355	-0.00143051
1.36	0.00572205		1.36083	0.0977516		1.361	0.00333786		1.36017	-0.00667572		1.36167	-0.000953674
1.36667	0.00572205		1.3675	0.0991821		1.36767	0.00476837		1.36683	-0.00524521		1.36833	0.000953674
1.37333	0.00619888		1.37417	0.101566		1.37433	0.00715256		1.3735	-0.00238419		1.375	0.00286102
1.38	0.00667572		1.38083	0.103951		1.381	0.00762939		1.38017	0.000476837		1.38167	0.00476837
1.38667	0.00810623		1.3875	0.104904		1.38767	0.00572205		1.38683	0.00190735		1.38833	0.00572205
1.39333	0.00905991		1.39417	0.104427		1.39433	0.0038147		1.3935	0.00238419		1.395	0.00572205
1.4	0.0104904		1.40083	0.10252		1.401	0.00190735		1.40017	0.00238419		1.40167	0.0038147
1.40667	0.0114441		1.4075	0.099659		1.40767	0.000476837		1.40683	0.00238419		1.40833	0.000953674
1.41333	0.0119209		1.41417	0.0953674		1.41433	-0.000953674		1.4135	0.00190735		1.415	-0.00143051
1.42	0.0114441		1.42083	0.0905991		1.421	-0.00190735		1.42017	0.000953674		1.42167	-0.0038147
1.42667	0.0123978		1.4275	0.0882149		1.42767	-0.00238419		1.42683	0.000953674		1.42833	-0.00572205
1.43333	0.0133514		1.43417	0.0872612		1.43433	-0.00333786		1.4335	0.00333786		1.435	-0.00762939
1.44	0.0133514		1.44083	0.0863075		1.441	-0.00429153		1.44017	0.00619888		1.44167	-0.00810623
1.44667	0.0119209		1.4475	0.0858307		1.44767	-0.00572205		1.44683	0.00810623		1.44833	-0.00715256
1.45333	0.0100136		1.45417	0.0858307		1.45433	-0.00715256		1.4535	0.0100136		1.455	-0.00524521
1.46	0.00905991		1.46083	0.087738		1.461	-0.00715256		1.46017	0.0100136		1.46167	-0.00333786
1.46667	0.00762939		1.4675	0.0901222		1.46767	-0.00524521		1.46683	0.00858307		1.46833	-0.00190735
1.47333	0.00524521		1.47417	0.0915527		1.47433	-0.00238419		1.4735	0.00715256		1.475	-0.000476837
1.48	0.0038147		1.48083	0.0934601		1.481	-0.000476837		1.48017	0.00667572		1.48167	0.000953674
1.48667	0.00286102		1.4875	0.0939369		1.48767	-0.000953674		1.48683	0.00619888		1.48833	0.000953674
1.49333	0.00286102		1.49417	0.0944138		1.49433	-0.00143051		1.4935	0.00572205		1.495	0.00143051
1.5	0.0038147		1.50083	0.0953674		1.501	-0.00238419		1.50017	0.00524521		1.50167	0.00238419
1.50667	0.00429153		1.5075	0.0967979		1.50767	-0.0038147		1.50683	0.00429153		1.50833	0.00333786
1.51333	0.00572205		1.51417	0.0987053		1.51433	-0.00429153		1.5135	0.00286102		1.515	0.00429153
1.52	0.00810623		1.52083	0.100136		1.521	-0.0038147		1.52017	0.000953674		1.52167	0.00476837
1.52667	0.0109673		1.5275	0.102043		1.52767	-0.00143051		1.52683	-0.000953674		1.52833	0.00524521
1.53333	0.0123978		1.53417	0.103474		1.53433	0.00143051		1.5335	-0.000953674		1.535	0.00476837
1.54	0.0109673		1.54083	0.103951		1.541	0.00333786		1.54017	-0.000476837		1.54167	0.0038147
1.54667	0.00953674		1.5475	0.10252		1.54767	0.00333786		1.54683	-0.000476837		1.54833	0.00286102
1.55333	0.00715256		1.55417	0.099659		1.55433	0.00286102		1.5535	-0.00143051		1.555	0.00190735
1.56	0.0038147		1.56083	0.0958443		1.561	0.00238419		1.56017	-0.00190735		1.56167	0.000476837
1.56667	0.00190735		1.5675	0.0920296		1.56767	0.00143051		1.56683	-0.00238419		1.56833	-0.00190735
1.57333	0.00143051		1.57417	0.0901222		1.57433	0		1.5735	-0.00238419		1.575	-0.0038147
1.58	0.00190735		1.58083	0.0886917		1.581	-0.00143051		1.58017	-0.00143051		1.58167	-0.00429153
1.58667	0.00143051		1.5875	0.0882149		1.58767	-0.000953674		1.58683	-0.000476837		1.58833	-0.00429153
1.59333	0		1.59417	0.0882149		1.59433	0.000476837		1.5935	0.00190735		1.595	-0.00429153
1.6	0		1.60083	0.0901222		1.601	0.00143051		1.60017	0.0038147		1.60167	-0.00333786
1.60667	0.00143051		1.6075	0.0915527		1.60767	0.00190735		1.60683	0.00476837		1.60833	-0.00190735
1.61333	0.00238419		1.61417	0.0925064		1.61433	0.00238419		1.6135	0.0038147		1.615	0
1.62	0.00238419		1.62083	0.0929832		1.621	0.00333786		1.62017	0.00143051		1.62167	0.000953674
1.62667	0.00143051		1.6275	0.0944138		1.62767	0.0038147		1.62683	0		1.62833	0.00143051
1.63333	0.00190735		1.63417	0.0958443		1.63433	0.00429153		1.6335	-0.000476837		1.635	0.00190735
1.64	0.000953674		1.64083	0.0963211		1.641	0.00333786		1.64017	0.000476837		1.64167	0.00238419
1.64667	-0.00190735		1.6475	0.0958443		1.64767	0.00143051		1.64683	0.00143051		1.64833	0.00238419
1.65333	-0.00476837		1.65417	0.0953674		1.65433	-0.000953674		1.6535	0.00286102		1.655	0.00333786
1.66	-0.00524521		1.66083	0.0963211		1.661	-0.0038147		1.66017	0.00524521		1.66167	0.00333786
1.66667	-0.00333786		1.6675	0.0977516		1.66767	-0.00619888		1.66683	0.00762939		1.66833	0.00238419
1.67333	-0.000953674		1.67417	0.0987053		1.67433	-0.00810623		1.6735	0.00858307		1.675	0.00190735
1.68	0.00190735		1.68083	0.0991821		1.681	-0.00858307		1.68017	0.00858307		1.68167	0.00143051
1.68667	0.00524521		1.6875	0.100613		1.68767	-0.00810623		1.68683	0.00905991		1.68833	0.000953674
1.69333	0.00810623		1.69417	0.101566		1.69433	-0.00715256		1.6935	0.00905991		1.695	0
1.7	0.0100136		1.70083	0.099659		1.701	-0.00572205		1.70017	0.00715256		1.70167	0
1.70667	0.0104904		1.7075	0.0953674		1.70767	-0.00429153		1.70683	0.00429153		1.70833	0.00190735
1.71333	0.0114441		1.71417	0.0915527		1.71433	-0.00429153		1.7135	0.00190735		1.715	0.00286102
1.72	0.0109673		1.72083	0.0901222		1.721	-0.00572205		1.72017	-0.000953674		1.72167	0.00190735
1.72667	0.00953674		1.7275	0.0901222		1.72767	-0.00762939		1.72683	-0.0038147		1.72833	0.000476837
1.73333	0.00667572		1.73417	0.0934601		1.73433	-0.00810623		1.7335	-0.00572205		1.735	0
1.74	0.0038147		1.74083	0.0987053		1.741	-0.00715256		1.74017	-0.00572205		1.74167	-0.00143051
1.74667	0.00190735		1.7475	0.104427		1.74767	-0.00524521		1.74683	-0.00429153		1.74833	-0.00286102
1.75333	0		1.75417	0.109196		1.75433	-0.00333786		1.7535	-0.00286102		1.755	-0.00286102
1.76	-0.000476837		1.76083	0.112534		1.761	-0.000476837		1.76017	-0.00143051		1.76167	-0.00143051
1.76667	0.00143051		1.7675	0.113964		1.76767	0.00476837		1.76683	0.00143051		1.76833	0
1.77333	0.0038147		1.77417	0.11301		1.77433	0.00905991		1.7735	0.0038147		1.775	0.000476837
1.78	0.00476837		1.78083	0.111103		1.781	0.0109673		1.78017	0.00476837		1.78167	0
1.78667	0.00476837		1.7875	0.108242		1.78767	0.0119209		1.78683	0.0038147		1.78833	0.000476837
1.79333	0.0038147		1.79417	0.107288		1.79433	0.0128746		1.7935	0.00286102		1.795	0.000476837
1.8	0.00238419		1.80083	0.106335		1.801	0.0128746		1.80017	0.00190735		1.80167	-0.000476837
1.80667	0.000953674		1.8075	0.104904		1.80767	0.0100136		1.80683	0		1.80833	-0.000953674
1.81333	0.000953674		1.81417	0.102997		1.81433	0.00762939		1.8135	-0.00238419		1.815	-0.000953674
1.82	0.00190735		1.82083	0.100136		1.821	0.00572205		1.82017	-0.00286102		1.82167	-0.000476837
1.82667	0.00333786		1.8275	0.0991821		1.82767	0.00429153		1.82683	-0.00190735		1.82833	-0.000953674
1.83333	0.00524521		1.83417	0.0982285		1.83433	0.00238419		1.8335	-0.00143051		1.835	-0.00143051
1.84	0.00667572		1.84083	0.0972748		1.841	0.000476837		1.84017	-0.00238419		1.84167	-0.000476837
1.84667	0.00810623		1.8475	0.0953674		1.84767	0		1.84683	-0.00333786		1.84833	0
1.85333	0.0104904		1.85417	0.0953674		1.85433	-0.000953674		1.8535	-0.00476837		1.855	0.00143051
1.86	0.0133514		1.86083	0.0958443		1.861	-0.00333786		1.86017	-0.00524521		1.86167	0.00333786
1.86667	0.0152588		1.8675	0.0958443		1.86767	-0.00572205		1.86683	-0.00619888		1.86833	0.00572205
1.87333	0.0171661		1.87417	0.0948906		1.87433	-0.00762939		1.8735	-0.00667572		1.875	0.00572205
1.88	0.017643		1.88083	0.0939369		1.881	-0.00667572		1.88017	-0.00619888		1.88167	0.00524521
1.88667	0.0171661		1.8875	0.0934601		1.88767	-0.00572205		1.88683	-0.00476837		1.88833	0.00429153
1.89333	0.0152588		1.89417	0.0939369		1.89433	-0.0038147		1.8935	-0.00190735		1.895	0.00286102
1.9	0.0138283		1.90083	0.0939369		1.901	-0.000476837		1.90017	0.00143051		1.90167	0.00143051
1.90667	0.0128746		1.9075	0.0948906		1.90767	0.00238419		1.90683	0.00429153		1.90833	0.000476837
1.91333	0.0123978		1.91417	0.0972748		1.91433	0.00429153		1.9135	0.00619888		1.915	0.00143051
1.92	0.0128746		1.92083	0.100613		1.921	0.00476837		1.92017	0.00810623		1.92167	0.00333786
1.92667	0.0133514		1.9275	0.103951		1.92767	0.00476837		1.92683	0.00953674		1.92833	0.00572205
1.93333	0.0123978		1.93417	0.104904		1.93433	0.00429153		1.9335	0.0100136		1.935	0.00762939
1.94	0.00905991		1.94083	0.105858		1.941	0.00333786		1.94017	0.0100136		1.94167	0.00810623
1.94667	0.00572205		1.9475	0.105381		1.94767	0.00238419		1.94683	0.00953674		1.94833	0.00667572
1.95333	0.00286102		1.95417	0.103951		1.95433	0.00143051		1.9535	0.0100136		1.955	0.0038147
1.96	0		1.96083	0.102043		1.961	0.000953674		1.96017	0.0100136		1.96167	0.000476837
1.96667	-0.000476837		1.9675	0.099659		1.96767	0.000476837		1.96683	0.00858307		1.96833	-0.00286102
1.97333	0.000953674		1.97417	0.099659		1.97433	-0.000476837		1.9735	0.00572205		1.975	-0.00619888
1.98	0.00476837		1.98083	0.0987053		1.981	-0.00143051		1.98017	0.00238419		1.98167	-0.00858307
1.98667	0.00905991		1.9875	0.0987053		1.98767	-0.00143051		1.98683	0.000476837		1.98833	-0.00905991
1.99333	0.0123978		1.99417	0.100136		1.99433	-0.000953674		1.9935	-0.000476837		1.995	-0.00905991
2	0.0128746		2.00083	0.101089		2.001	-0.000953674		2.00017	-0.00143051		2.00167	-0.00810623
2.00667	0.0119209		2.0075	0.100613		2.00767	-0.00143051		2.00683	-0.00143051		2.00833	-0.00667572
2.01333	0.0114441		2.01417	0.100613		2.01433	-0.00238419		2.0135	-0.000953674		2.015	-0.00333786
2.02	0.0114441		2.02083	0.102997		2.021	-0.00143051		2.02017	0		2.02167	0
2.02667	0.0109673		2.0275	0.106812		2.02767	0.000953674		2.02683	0.000476837		2.02833	0.00286102
2.03333	0.0100136		2.03417	0.108719		2.03433	0.00286102		2.0335	0.000476837		2.035	0.00476837
2.04	0.0104904		2.04083	0.109673		2.041	0.00429153		2.04017	0		2.04167	0.00667572
2.04667	0.0119209		2.0475	0.110626		2.04767	0.00429153		2.04683	0.000953674		2.04833	0.00762939
2.05333	0.0138283		2.05417	0.11158		2.05433	0.00286102		2.0535	0.00190735		2.055	0.00619888
2.06	0.0138283		2.06083	0.110149		2.061	0.000953674		2.06017	0.00286102		2.06167	0.00429153
2.06667	0.0133514		2.0675	0.106335		2.06767	-0.00143051		2.06683	0.00238419		2.06833	0.00333786
2.07333	0.0123978		2.07417	0.103474		2.07433	-0.00286102		2.0735	0.00238419		2.075	0.00286102
2.08	0.0123978		2.08083	0.102043		2.081	-0.00143051		2.08017	0.0038147		2.08167	0.00143051
2.08667	0.0119209		2.0875	0.102997		2.08767	0.000953674		2.08683	0.00476837		2.08833	-0.000476837
2.09333	0.00905991		2.09417	0.104904		2.09433	0.0038147		2.0935	0.00476837		2.095	-0.00238419
2.1	0.00572205		2.10083	0.105858		2.101	0.00572205		2.10017	0.0038147		2.10167	-0.00286102
2.10667	0.00286102		2.1075	0.106812		2.10767	0.00715256		2.10683	0.00333786		2.10833	-0.00333786
2.11333	0.00238419		2.11417	0.107288		2.11433	0.00810623		2.1135	0.00333786		2.115	-0.00476837
2.12	0.00190735		2.12083	0.107765		2.121	0.00762939		2.12017	0.00286102		2.12167	-0.00476837
2.12667	0.000953674		2.1275	0.109673		2.12767	0.00667572		2.12683	0.00333786		2.12833	-0.00333786
2.13333	0.000476837		2.13417	0.11158		2.13433	0.00619888		2.1335	0.00572205		2.135	-0.00190735
2.14	0.00190735		2.14083	0.11301		2.141	0.00619888		2.14017	0.00953674		2.14167	0
2.14667	0.00429153		2.1475	0.113487		2.14767	0.00476837		2.14683	0.0123978		2.14833	0.00190735
2.15333	0.00667572		2.15417	0.113487		2.15433	0.00333786		2.1535	0.0138283		2.155	0.0038147
2.16	0.00810623		2.16083	0.112534		2.161	0.00286102		2.16017	0.0138283		2.16167	0.00429153
2.16667	0.00953674		2.1675	0.110626		2.16767	0.00143051		2.16683	0.0133514		2.16833	0.00286102
2.17333	0.0100136		2.17417	0.108242		2.17433	0.000476837		2.1735	0.0109673		2.175	0.000953674
2.18	0.00810623		2.18083	0.105858		2.181	-0.000953674		2.18017	0.00810623		2.18167	-0.000953674
2.18667	0.00524521		2.1875	0.105858		2.18767	-0.00333786		2.18683	0.00572205		2.18833	-0.00190735
2.19333	0.00238419		2.19417	0.106335		2.19433	-0.00524521		2.1935	0.00333786		2.195	-0.00286102
2.2	0.000476837		2.20083	0.106812		2.201	-0.00715256		2.20017	0.000476837		2.20167	-0.0038147
2.20667	0		2.2075	0.106335		2.20767	-0.00762939		2.20683	-0.00143051		2.20833	-0.00333786
2.21333	0.000953674		2.21417	0.106335		2.21433	-0.00715256		2.2135	-0.00143051		2.215	-0.00238419
2.22	0.00333786		2.22083	0.106812		2.221	-0.00524521		2.22017	0		2.22167	-0.00238419
2.22667	0.00619888		2.2275	0.107288		2.22767	-0.00286102		2.22683	0.000476837		2.22833	-0.00333786
2.23333	0.00762939		2.23417	0.107765		2.23433	0		2.2335	0.00238419		2.235	-0.0038147
2.24	0.00715256		2.24083	0.108242		2.241	0.00190735		2.24017	0.00524521		2.24167	-0.00286102
2.24667	0.00572205		2.2475	0.107765		2.24767	0.00143051		2.24683	0.00858307		2.24833	-0.00238419
2.25333	0.00476837		2.25417	0.107288		2.25433	-0.000476837		2.2535	0.0104904		2.255	-0.00286102
2.26	0.00476837		2.26083	0.106812		2.261	-0.00286102		2.26017	0.00905991		2.26167	-0.0038147
2.26667	0.00572205		2.2675	0.106335		2.26767	-0.00524521		2.26683	0.00762939		2.26833	-0.0038147
2.27333	0.00572205		2.27417	0.106812		2.27433	-0.00619888		2.2735	0.00572205		2.275	-0.00476837
2.28	0.00524521		2.28083	0.107288		2.281	-0.00572205		2.28017	0.0038147		2.28167	-0.00667572
2.28667	0.00429153		2.2875	0.108242		2.28767	-0.00429153		2.28683	0.000476837		2.28833	-0.00858307
2.29333	0.00190735		2.29417	0.109196		2.29433	-0.00286102		2.2935	-0.00238419		2.295	-0.00953674
2.3	-0.00143051		2.30083	0.110626		2.301	-0.00190735		2.30017	-0.00333786		2.30167	-0.00905991
2.30667	-0.0038147		2.3075	0.112057		2.30767	-0.00238419		2.30683	-0.00286102		2.30833	-0.00953674
2.31333	-0.0038147		2.31417	0.112057		2.31433	-0.00429153		2.3135	-0.00238419		2.315	-0.00858307
2.32	-0.00238419		2.32083	0.111103		2.321	-0.00572205		2.32017	-0.00238419		2.32167	-0.00667572
2.32667	-0.000476837		2.3275	0.109673		2.32767	-0.00619888		2.32683	-0.00143051		2.32833	-0.00286102
2.33333	0.00143051		2.33417	0.108719		2.33433	-0.00667572		2.3335	-0.000476837		2.335	0
2.34	0.0038147		2.34083	0.108242		2.341	-0.00715256		2.34017	0.000476837		2.34167	0.00238419
2.34667	0.00524521		2.3475	0.105858		2.34767	-0.00667572		2.34683	0.000476837		2.34833	0.0038147
2.35333	0.00572205		2.35417	0.103951		2.35433	-0.00619888		2.3535	0.000476837		2.355	0.00333786
2.36	0.00524521		2.36083	0.103951		2.361	-0.00572205		2.36017	0.000476837		2.36167	0.000476837
2.36667	0.00619888		2.3675	0.105381		2.36767	-0.00476837		2.36683	0		2.36833	-0.00238419
2.37333	0.00715256		2.37417	0.107288		2.37433	-0.00333786		2.3735	-0.00190735		2.375	-0.00476837
2.38	0.00762939		2.38083	0.109196		2.381	-0.00190735		2.38017	-0.00333786		2.38167	-0.00619888
2.38667	0.00619888		2.3875	0.112534		2.38767	0		2.38683	-0.0038147		2.38833	-0.00572205
2.39333	0.00524521		2.39417	0.114918		2.39433	0.00238419		2.3935	-0.00476837		2.395	-0.00333786
2.4	0.00333786		2.40083	0.115395		2.401	0.00333786		2.40017	-0.00524521		2.40167	0
2.40667	0.000476837		2.4075	0.113964		2.40767	0.00286102		2.40683	-0.00476837		2.40833	0.00238419
2.41333	-0.00238419		2.41417	0.110626		2.41433	0.000953674		2.4135	-0.00286102		2.415	0.00429153
2.42	-0.00333786		2.42083	0.107288		2.421	0		2.42017	-0.00143051		2.42167	0.00524521
2.42667	-0.00190735		2.4275	0.103951		2.42767	-0.000476837		2.42683	-0.00190735		2.42833	0.00476837
2.43333	-0.000476837		2.43417	0.10252		2.43433	-0.00190735		2.4335	-0.00333786		2.435	0.0038147
2.44	0.000953674		2.44083	0.102997		2.441	-0.00333786		2.44017	-0.00429153		2.44167	0.00238419
2.44667	0.0038147		2.4475	0.105381		2.44767	-0.00286102		2.44683	-0.00524521		2.44833	0.000953674
2.45333	0.00619888		2.45417	0.107765		2.45433	-0.000476837		2.4535	-0.00667572		2.455	-0.000476837
2.46	0.00715256		2.46083	0.111103		2.461	0.000953674		2.46017	-0.00762939		2.46167	-0.000476837
2.46667	0.00715256		2.4675	0.114918		2.46767	0.00143051		2.46683	-0.00667572		2.46833	0
2.47333	0.00715256		2.47417	0.119209		2.47433	0.00286102		2.4735	-0.00429153		2.475	0.000953674
2.48	0.00667572		2.48083	0.124454		2.481	0.00476837		2.48017	-0.000953674		2.48167	0.00238419
2.48667	0.00619888		2.4875	0.128269		2.48767	0.00619888		2.48683	0.00238419		2.48833	0.00524521
2.49333	0.00429153		2.49417	0.130177		2.49433	0.00715256		2.4935	0.00476837		2.495	0.00762939
2.5	0.00190735		2.50083	0.130653		2.501	0.00810623		2.50017	0.00619888		2.50167	0.00953674
2.50667	0.000476837		2.5075	0.128746		2.50767	0.00905991		2.50683	0.00762939		2.50833	0.00953674
2.51333	-0.00143051		2.51417	0.124931		2.51433	0.00858307		2.5135	0.00762939		2.515	0.00810623
2.52	-0.00333786		2.52083	0.12064		2.521	0.00715256		2.52017	0.00762939		2.52167	0.00572205
2.52667	-0.00572205		2.5275	0.117779		2.52767	0.00572205		2.52683	0.00715256		2.52833	0.00238419
2.53333	-0.00619888		2.53417	0.115871		2.53433	0.00190735		2.5335	0.00715256		2.535	-0.00190735
2.54	-0.0038147		2.54083	0.113964		2.541	-0.00333786		2.54017	0.00762939		2.54167	-0.00572205
2.54667	-0.00238419		2.5475	0.112534		2.54767	-0.00858307		2.54683	0.00762939		2.54833	-0.00762939
2.55333	-0.00143051		2.55417	0.112534		2.55433	-0.0123978		2.5535	0.00715256		2.555	-0.00762939
2.56	0.000953674		2.56083	0.112057		2.561	-0.0157356		2.56017	0.00476837		2.56167	-0.00715256
2.56667	0.0038147		2.5675	0.109673		2.56767	-0.0171661		2.56683	0.00333786		2.56833	-0.00619888
2.57333	0.00619888		2.57417	0.107765		2.57433	-0.0166893		2.5735	0.00333786		2.575	-0.00476837
2.58	0.00476837		2.58083	0.107765		2.581	-0.0138283		2.58017	0.00429153		2.58167	-0.00286102
2.58667	0.00190735		2.5875	0.110149		2.58767	-0.0109673		2.58683	0.00524521		2.58833	-0.000476837
2.59333	0.00143051		2.59417	0.11301		2.59433	-0.00858307		2.5935	0.00572205		2.595	0.000953674
2.6	0.00143051		2.60083	0.116348		2.601	-0.00762939		2.60017	0.00667572		2.60167	0.00190735
2.60667	0.00143051		2.6075	0.12064		2.60767	-0.00715256		2.60683	0.00667572		2.60833	0.00238419
2.61333	0		2.61417	0.125408		2.61433	-0.00810623		2.6135	0.00572205		2.615	0.00190735
2.62	0.000953674		2.62083	0.128746		2.621	-0.00953674		2.62017	0.0038147		2.62167	0.00238419
2.62667	0.0038147		2.6275	0.130177		2.62767	-0.0100136		2.62683	0.00333786		2.62833	0.00333786
2.63333	0.00667572		2.63417	0.130177		2.63433	-0.00953674		2.6335	0.00476837		2.635	0.00476837
2.64	0.00667572		2.64083	0.126839		2.641	-0.00905991		2.64017	0.00667572		2.64167	0.00572205
2.64667	0.00476837		2.6475	0.123501		2.64767	-0.00810623		2.64683	0.00762939		2.64833	0.00762939
2.65333	0.00286102		2.65417	0.119686		2.65433	-0.00572205		2.6535	0.00762939		2.655	0.0100136
2.66	0.00190735		2.66083	0.116825		2.661	-0.00238419		2.66017	0.00810623		2.66167	0.0100136
2.66667	0.000476837		2.6675	0.114918		2.66767	0.000476837		2.66683	0.00762939		2.66833	0.00762939
2.67333	-0.000476837		2.67417	0.114918		2.67433	0.00238419		2.6735	0.00524521		2.675	0.00524521
2.68	0		2.68083	0.116348		2.681	0.00238419		2.68017	0.00333786		2.68167	0.00333786
2.68667	0.00143051		2.6875	0.117779		2.68767	0.00143051		2.68683	0.00238419		2.68833	0.00190735
2.69333	0.00429153		2.69417	0.117302		2.69433	-0.000476837		2.6935	0.000476837		2.695	0
2.7	0.00762939		2.70083	0.116825		2.701	-0.00286102		2.70017	-0.00190735		2.70167	-0.00143051
2.70667	0.00905991		2.7075	0.116825		2.70767	-0.00524521		2.70683	-0.00429153		2.70833	-0.00190735
2.71333	0.00953674		2.71417	0.118256		2.71433	-0.00715256		2.7135	-0.00524521		2.715	-0.00286102
2.72	0.00905991		2.72083	0.119686		2.721	-0.00667572		2.72017	-0.00524521		2.72167	-0.00476837
2.72667	0.00858307		2.7275	0.12064		2.72767	-0.00476837		2.72683	-0.00476837		2.72833	-0.00667572
2.73333	0.00762939		2.73417	0.12207		2.73433	-0.00286102		2.7335	-0.0038147		2.735	-0.00619888
2.74	0.00524521		2.74083	0.123024		2.741	-0.00190735		2.74017	-0.00238419		2.74167	-0.00524521
2.74667	0.00238419		2.7475	0.124454		2.74767	-0.00238419		2.74683	-0.00190735		2.74833	-0.00429153
2.75333	-0.000476837		2.75417	0.124454		2.75433	-0.00333786		2.7535	-0.00286102		2.755	-0.00238419
2.76	-0.000953674		2.76083	0.123024		2.761	-0.00524521		2.76017	-0.0038147		2.76167	0.000476837
2.76667	-0.00143051		2.7675	0.12064		2.76767	-0.00858307		2.76683	-0.00476837		2.76833	0.00190735
2.77333	-0.00143051		2.77417	0.119209		2.77433	-0.0114441		2.7735	-0.00429153		2.775	0.00143051
2.78	-0.000953674		2.78083	0.118732		2.781	-0.0119209		2.78017	-0.0038147		2.78167	0.000953674
2.78667	0		2.7875	0.118256		2.78767	-0.0109673		2.78683	-0.00238419		2.78833	0.000476837
2.79333	0.000953674		2.79417	0.117302		2.79433	-0.0109673		2.7935	0		2.795	-0.00143051
2.8	0.00190735		2.80083	0.118256		2.801	-0.0104904		2.80017	0.00190735		2.80167	-0.00333786
2.80667	0.0038147		2.8075	0.121117		2.80767	-0.00858307		2.80683	0.0038147		2.80833	-0.00429153
2.81333	0.00572205		2.81417	0.123978		2.81433	-0.00619888		2.8135	0.00524521		2.815	-0.00429153
2.82	0.00572205		2.82083	0.123978		2.821	-0.00524521		2.82017	0.00667572		2.82167	-0.00333786
2.82667	0.00572205		2.8275	0.121593		2.82767	-0.00524521		2.82683	0.00715256		2.82833	-0.00238419
2.83333	0.00572205		2.83417	0.118256		2.83433	-0.00476837		2.8335	0.00572205		2.835	-0.00190735
2.84	0.00524521		2.84083	0.113964		2.841	-0.0038147		2.84017	0.00333786		2.84167	-0.000953674
2.84667	0.00429153		2.8475	0.110626		2.84767	-0.00333786		2.84683	0.000476837		2.84833	0.00143051
2.85333	0.00333786		2.85417	0.109673		2.85433	-0.0038147		2.8535	-0.00190735		2.855	0.00333786
2.86	0.00333786		2.86083	0.111103		2.861	-0.00476837		2.86017	-0.00333786		2.86167	0.0038147
2.86667	0.00429153		2.8675	0.113487		2.86767	-0.00524521		2.86683	-0.00524521		2.86833	0.0038147
2.87333	0.00429153		2.87417	0.116348		2.87433	-0.00524521		2.8735	-0.00619888		2.875	0.00238419
2.88	0.00286102		2.88083	0.118256		2.881	-0.00524521		2.88017	-0.00619888		2.88167	0.000953674
2.88667	0.000476837		2.8875	0.118732		2.88767	-0.00572205		2.88683	-0.00429153		2.88833	-0.00143051
2.89333	0		2.89417	0.116348		2.89433	-0.00524521		2.8935	-0.00190735		2.895	-0.00429153
2.9	0.00143051		2.90083	0.11301		2.901	-0.00429153		2.90017	0		2.90167	-0.00524521
2.90667	0.00333786		2.9075	0.109673		2.90767	-0.00190735		2.90683	0.00238419		2.90833	-0.00429153
2.91333	0.00619888		2.91417	0.107288		2.91433	0.000476837		2.9135	0.00619888		2.915	-0.00190735
2.92	0.00953674		2.92083	0.106812		2.921	0.00190735		2.92017	0.00905991		2.92167	0.000476837
2.92667	0.0128746		2.9275	0.109196		2.92767	0.00333786		2.92683	0.00953674		2.92833	0.00190735
2.93333	0.0133514		2.93417	0.113964		2.93433	0.00333786		2.9335	0.00762939		2.935	0.0038147
2.94	0.0119209		2.94083	0.118732		2.941	0.00190735		2.94017	0.00524521		2.94167	0.00476837
2.94667	0.0100136		2.9475	0.123024		2.94767	-0.00143051		2.94683	0.00333786		2.94833	0.00572205
2.95333	0.00858307		2.95417	0.125885		2.95433	-0.00524521		2.9535	0.00143051		2.955	0.00667572
2.96	0.00715256		2.96083	0.128746		2.961	-0.00810623		2.96017	-0.000953674		2.96167	0.00715256
2.96667	0.00572205		2.9675	0.1297		2.96767	-0.0100136		2.96683	-0.00286102		2.96833	0.00667572
2.97333	0.00476837		2.97417	0.128746		2.97433	-0.0114441		2.9735	-0.0038147		2.975	0.00572205
2.98	0.00429153		2.98083	0.127792		2.981	-0.0104904		2.98017	-0.00476837		2.98167	0.0038147
2.98667	0.00286102		2.9875	0.128269		2.98767	-0.00858307		2.98683	-0.00619888		2.98833	0.00238419
2.99333	0.000476837		2.99417	0.1297		2.99433	-0.00667572		2.9935	-0.00715256		2.995	0.000476837
3	-0.000953674		3.00083	0.128746		3.001	-0.00476837		3.00017	-0.00667572		3.00167	0.000476837
3.00667	-0.000476837		3.0075	0.126839		3.00767	-0.00333786		3.00683	-0.00619888		3.00833	0.00143051
3.01333	0.000953674		3.01417	0.124931		3.01433	-0.0038147		3.0135	-0.00619888		3.015	0.00333786
3.02	0.00286102		3.02083	0.123501		3.021	-0.00572205		3.02017	-0.00572205		3.02167	0.0038147
3.02667	0.00476837		3.0275	0.121593		3.02767	-0.00810623		3.02683	-0.00524521		3.02833	0.00286102
3.03333	0.00858307		3.03417	0.121117		3.03433	-0.00953674		3.0335	-0.00429153		3.035	0.00190735
3.04	0.0123978		3.04083	0.122547		3.041	-0.00953674		3.04017	-0.00429153		3.04167	0
3.04667	0.0157356		3.0475	0.125408		3.04767	-0.00762939		3.04683	-0.00286102		3.04833	-0.00333786
3.05333	0.0171661		3.05417	0.127316		3.05433	-0.00524521		3.0535	-0.000476837		3.055	-0.00667572
3.06	0.017643		3.06083	0.126839		3.061	-0.00143051		3.06017	0.00238419		3.06167	-0.00905991
3.06667	0.0157356		3.0675	0.126362		3.06767	0.00143051		3.06683	0.00429153		3.06833	-0.00905991
3.07333	0.0123978		3.07417	0.125408		3.07433	0.00476837		3.0735	0.00619888		3.075	-0.00715256
3.08	0.00953674		3.08083	0.124454		3.081	0.00667572		3.08017	0.00905991		3.08167	-0.00476837
3.08667	0.00667572		3.0875	0.123978		3.08767	0.00715256		3.08683	0.0104904		3.08833	-0.00238419
3.09333	0.00524521		3.09417	0.123501		3.09433	0.00810623		3.0935	0.00858307		3.095	-0.000953674
3.1	0.00476837		3.10083	0.123501		3.101	0.00858307		3.10017	0.00524521		3.10167	-0.000953674
3.10667	0.00619888		3.1075	0.123978		3.10767	0.00905991		3.10683	0.0038147		3.10833	-0.00238419
3.11333	0.00810623		3.11417	0.124454		3.11433	0.00810623		3.1135	0.00238419		3.115	-0.00429153
3.12	0.00810623		3.12083	0.124931		3.121	0.00667572		3.12017	0		3.12167	-0.00619888
3.12667	0.00762939		3.1275	0.124931		3.12767	0.00572205		3.12683	-0.000953674		3.12833	-0.00715256
3.13333	0.00619888		3.13417	0.123501		3.13433	0.00476837		3.1335	0.000476837		3.135	-0.00667572
3.14	0.00667572		3.14083	0.122547		3.141	0.00286102		3.14017	0.00238419		3.14167	-0.00524521
3.14667	0.00810623		3.1475	0.121117		3.14767	0.00143051		3.14683	0.00238419		3.14833	-0.0038147
3.15333	0.00953674		3.15417	0.12064		3.15433	0.000476837		3.1535	0.00143051		3.155	-0.0038147
3.16	0.00953674		3.16083	0.120163		3.161	0.000476837		3.16017	0.000953674		3.16167	-0.00524521
3.16667	0.00858307		3.1675	0.120163		3.16767	-0.000953674		3.16683	0.00143051		3.16833	-0.00572205
3.17333	0.00858307		3.17417	0.121117		3.17433	-0.00238419		3.1735	0.00190735		3.175	-0.00476837
3.18	0.00762939		3.18083	0.123501		3.181	-0.0038147		3.18017	0.00190735		3.18167	-0.00143051
3.18667	0.00524521		3.1875	0.128746		3.18767	-0.00429153		3.18683	0.00286102		3.18833	0.00238419
3.19333	0.0038147		3.19417	0.133514		3.19433	-0.00476837		3.1935	0.0038147		3.195	0.00667572
3.2	0.00524521		3.20083	0.136375		3.201	-0.00429153		3.20017	0.00476837		3.20167	0.0114441
3.20667	0.00715256		3.2075	0.136375		3.20767	-0.00238419		3.20683	0.00429153		3.20833	0.0152588
3.21333	0.00762939		3.21417	0.135899		3.21433	-0.000476837		3.2135	0.00333786		3.215	0.0162125
3.22	0.00667572		3.22083	0.134468		3.221	0.000476837		3.22017	0.00238419		3.22167	0.0133514
3.22667	0.00667572		3.2275	0.13113		3.22767	0.000476837		3.22683	0.00238419		3.22833	0.00905991
3.23333	0.00619888		3.23417	0.126362		3.23433	0.000476837		3.2335	0.00333786		3.235	0.00429153
3.24	0.00667572		3.24083	0.12207		3.241	0		3.24017	0.00429153		3.24167	0.000476837
3.24667	0.00715256		3.2475	0.12064		3.24767	-0.00143051		3.24683	0.00572205		3.24833	-0.00286102
3.25333	0.00905991		3.25417	0.12207		3.25433	-0.00286102		3.2535	0.00572205		3.255	-0.00619888
3.26	0.0114441		3.26083	0.124454		3.261	-0.00238419		3.26017	0.00476837		3.26167	-0.00810623
3.26667	0.0133514		3.2675	0.127316		3.26767	-0.000953674		3.26683	0.00238419		3.26833	-0.00810623
3.27333	0.0138283		3.27417	0.1297		3.27433	0.000953674		3.2735	-0.000953674		3.275	-0.00619888
3.28	0.0128746		3.28083	0.132084		3.281	0.00238419		3.28017	-0.0038147		3.28167	-0.0038147
3.28667	0.0104904		3.2875	0.132084		3.28767	0.0038147		3.28683	-0.00619888		3.28833	-0.00286102
3.29333	0.00810623		3.29417	0.130653		3.29433	0.00476837		3.2935	-0.00762939		3.295	-0.00143051
3.3	0.00619888		3.30083	0.128269		3.301	0.00572205		3.30017	-0.00858307		3.30167	-0.000476837
3.30667	0.00524521		3.3075	0.124931		3.30767	0.00524521		3.30683	-0.00810623		3.30833	-0.000953674
3.31333	0.00572205		3.31417	0.121593		3.31433	0.00429153		3.3135	-0.00715256		3.315	-0.00238419
3.32	0.00762939		3.32083	0.118732		3.321	0.00333786		3.32017	-0.00476837		3.32167	-0.00476837
3.32667	0.0100136		3.3275	0.118256		3.32767	0.00143051		3.32683	-0.00238419		3.32833	-0.00524521
3.33333	0.0114441		3.33417	0.119209		3.33433	-0.000476837		3.3335	-0.000476837		3.335	-0.00429153
3.34	0.0143051		3.34083	0.121593		3.341	-0.0038147		3.34017	0.00143051		3.34167	-0.00286102
3.34667	0.0162125		3.3475	0.123978		3.34767	-0.00572205		3.34683	0.00238419		3.34833	-0.000476837
3.35333	0.0171661		3.35417	0.127316		3.35433	-0.00667572		3.3535	0.00286102		3.355	0.00190735
3.36	0.0171661		3.36083	0.130177		3.361	-0.00762939		3.36017	0.00190735		3.36167	0.00333786
3.36667	0.0157356		3.3675	0.131607		3.36767	-0.00810623		3.36683	0.00143051		3.36833	0.00429153
3.37333	0.0133514		3.37417	0.132561		3.37433	-0.00715256		3.3735	0.000476837		3.375	0.00476837
3.38	0.00858307		3.38083	0.133038		3.381	-0.00476837		3.38017	0.000476837		3.38167	0.00476837
3.38667	0.0038147		3.3875	0.133991		3.38767	-0.00190735		3.38683	0.000476837		3.38833	0.00476837
3.39333	0.000476837		3.39417	0.132561		3.39433	-0.000953674		3.3935	0.000953674		3.395	0.00476837
3.4	-0.00238419		3.40083	0.130653		3.401	-0.00143051		3.40017	0.000953674		3.40167	0.00524521
3.40667	-0.00238419		3.4075	0.128269		3.40767	-0.000953674		3.40683	-0.000476837		3.40833	0.00476837
3.41333	-0.000953674		3.41417	0.125885		3.41433	-0.000476837		3.4135	-0.00286102		3.415	0.00286102
3.42	0.00190735		3.42083	0.123978		3.421	-0.000953674		3.42017	-0.00429153		3.42167	0
3.42667	0.00572205		3.4275	0.123024		3.42767	-0.00333786		3.42683	-0.00429153		3.42833	-0.00190735
3.43333	0.00858307		3.43417	0.123978		3.43433	-0.00429153		3.4335	-0.00333786		3.435	-0.00429153
3.44	0.0104904		3.44083	0.126362		3.441	-0.00333786		3.44017	-0.000953674		3.44167	-0.00667572
3.44667	0.0109673		3.4475	0.129223		3.44767	-0.00190735		3.44683	0.00238419		3.44833	-0.00858307
3.45333	0.0104904		3.45417	0.132084		3.45433	-0.00143051		3.4535	0.00572205		3.455	-0.00810623
3.46	0.00905991		3.46083	0.134468		3.461	-0.00143051		3.46017	0.00762939		3.46167	-0.00667572
3.46667	0.00715256		3.4675	0.134945		3.46767	-0.000953674		3.46683	0.00905991		3.46833	-0.00524521
3.47333	0.00619888		3.47417	0.134945		3.47433	-0.000953674		3.4735	0.00905991		3.475	-0.00429153
3.48	0.00619888		3.48083	0.135422		3.481	-0.00190735		3.48017	0.00858307		3.48167	-0.0038147
3.48667	0.00858307		3.4875	0.135899		3.48767	-0.00333786		3.48683	0.00667572		3.48833	-0.00286102
3.49333	0.0104904		3.49417	0.135422		3.49433	-0.0038147		3.4935	0.00572205		3.495	-0.00190735
3.5	0.0119209		3.50083	0.133514		3.501	-0.00476837		3.50017	0.00619888		3.50167	-0.00143051
3.50667	0.0119209		3.5075	0.132561		3.50767	-0.00572205		3.50683	0.00572205		3.50833	-0.000476837
3.51333	0.0104904		3.51417	0.132561		3.51433	-0.00619888		3.5135	0.00286102		3.515	0
3.52	0.00858307		3.52083	0.133514		3.521	-0.00572205		3.52017	-0.00143051		3.52167	0
3.52667	0.00619888		3.5275	0.134468		3.52767	-0.00619888		3.52683	-0.00619888		3.52833	0.000953674
3.53333	0.00429153		3.53417	0.134945		3.53433	-0.00667572		3.5335	-0.0100136		3.535	0.00190735
3.54	0.00286102		3.54083	0.134945		3.541	-0.00715256		3.54017	-0.0133514		3.54167	0.000953674
3.54667	0.0038147		3.5475	0.133991		3.54767	-0.00715256		3.54683	-0.0138283		3.54833	-0.000953674
3.55333	0.00524521		3.55417	0.132084		3.55433	-0.00715256		3.5535	-0.0119209		3.555	-0.00286102
3.56	0.00619888		3.56083	0.130653		3.561	-0.00715256		3.56017	-0.00905991		3.56167	-0.00476837
3.56667	0.00667572		3.5675	0.1297		3.56767	-0.00715256		3.56683	-0.00524521		3.56833	-0.00619888
3.57333	0.00715256		3.57417	0.130177		3.57433	-0.00619888		3.5735	-0.00190735		3.575	-0.00667572
3.58	0.00858307		3.58083	0.13113		3.581	-0.00572205		3.58017	0.00190735		3.58167	-0.00429153
3.58667	0.00953674		3.5875	0.133991		3.58767	-0.00524521		3.58683	0.00333786		3.58833	-0.000476837
3.59333	0.0100136		3.59417	0.137329		3.59433	-0.00476837		3.5935	0.0038147		3.595	0.00333786
3.6	0.0100136		3.60083	0.13876		3.601	-0.00476837		3.60017	0.00476837		3.60167	0.00619888
3.60667	0.0100136		3.6075	0.137806		3.60767	-0.00572205		3.60683	0.00715256		3.60833	0.00715256
3.61333	0.0104904		3.61417	0.134945		3.61433	-0.00715256		3.6135	0.00858307		3.615	0.00810623
3.62	0.0104904		3.62083	0.132084		3.621	-0.00810623		3.62017	0.00762939		3.62167	0.00715256
3.62667	0.00905991		3.6275	0.128746		3.62767	-0.00810623		3.62683	0.00715256		3.62833	0.00524521
3.63333	0.00810623		3.63417	0.125885		3.63433	-0.00810623		3.6335	0.00619888		3.635	0.00429153
3.64	0.00810623		3.64083	0.124454		3.641	-0.00858307		3.64017	0.00333786		3.64167	0.00572205
3.64667	0.00810623		3.6475	0.125408		3.64767	-0.00858307		3.64683	-0.00190735		3.64833	0.00667572
3.65333	0.00715256		3.65417	0.1297		3.65433	-0.00858307		3.6535	-0.00572205		3.655	0.00524521
3.66	0.00572205		3.66083	0.133991		3.661	-0.00810623		3.66017	-0.00715256		3.66167	0.00333786
3.66667	0.00476837		3.6675	0.136375		3.66767	-0.00810623		3.66683	-0.00810623		3.66833	0.00333786
3.67333	0.0038147		3.67417	0.136852		3.67433	-0.00762939		3.6735	-0.00810623		3.675	0.00333786
3.68	0.00238419		3.68083	0.135422		3.681	-0.00667572		3.68017	-0.00667572		3.68167	0.000476837
3.68667	0.00190735		3.6875	0.132561		3.68767	-0.00667572		3.68683	-0.00333786		3.68833	-0.00286102
3.69333	0.00190735		3.69417	0.128269		3.69433	-0.00762939		3.6935	-0.000953674		3.695	-0.00524521
3.7	0.00286102		3.70083	0.123978		3.701	-0.00858307		3.70017	0		3.70167	-0.00715256
3.70667	0.0038147		3.7075	0.121593		3.70767	-0.00810623		3.70683	0.000476837		3.70833	-0.00858307
3.71333	0.00667572		3.71417	0.121117		3.71433	-0.00667572		3.7135	0.00190735		3.715	-0.00905991
3.72	0.00810623		3.72083	0.12064		3.721	-0.00429153		3.72017	0.00333786		3.72167	-0.00762939
3.72667	0.00905991		3.7275	0.121117		3.72767	-0.000476837		3.72683	0.00524521		3.72833	-0.00429153
3.73333	0.0104904		3.73417	0.12207		3.73433	0.00333786		3.7335	0.00715256		3.735	-0.000476837
3.74	0.0114441		3.74083	0.123978		3.741	0.00715256		3.74017	0.00858307		3.74167	0.00143051
3.74667	0.0109673		3.7475	0.124931		3.74767	0.00905991		3.74683	0.00905991		3.74833	0.00190735
3.75333	0.00810623		3.75417	0.124454		3.75433	0.00905991		3.7535	0.00905991		3.755	0.00190735
3.76	0.00524521		3.76083	0.124931		3.761	0.00667572		3.76017	0.00810623		3.76167	0.00238419
3.76667	0.00190735		3.7675	0.127792		3.76767	0.00429153		3.76683	0.00667572		3.76833	0.00286102
3.77333	-0.000476837		3.77417	0.133038		3.77433	0.00238419		3.7735	0.00524521		3.775	0.00333786
3.78	-0.00238419		3.78083	0.137806		3.781	0.000476837		3.78017	0.00333786		3.78167	0.00524521
3.78667	-0.00238419		3.7875	0.141621		3.78767	-0.00143051		3.78683	0.00190735		3.78833	0.00762939
3.79333	-0.000953674		3.79417	0.144958		3.79433	-0.00190735		3.7935	0.000476837		3.795	0.00953674
3.8	0.000476837		3.80083	0.146866		3.801	-0.000476837		3.80017	-0.00143051		3.80167	0.00905991
3.80667	0.000953674		3.8075	0.146389		3.80767	0.000476837		3.80683	-0.00286102		3.80833	0.00953674
3.81333	-0.000476837		3.81417	0.143528		3.81433	0.000953674		3.8135	-0.00333786		3.815	0.0114441
3.82	-0.00190735		3.82083	0.139713		3.821	0.00238419		3.82017	-0.00238419		3.82167	0.0128746
3.82667	-0.00333786		3.8275	0.135899		3.82767	0.00333786		3.82683	-0.000476837		3.82833	0.0133514
3.83333	-0.00333786		3.83417	0.132561		3.83433	0.00429153		3.8335	0.00143051		3.835	0.0133514
3.84	-0.00238419		3.84083	0.1297		3.841	0.00429153		3.84017	0.00286102		3.84167	0.0133514
3.84667	-0.000476837		3.8475	0.127792		3.84767	0.0038147		3.84683	0.00333786		3.84833	0.0123978
3.85333	0.00190735		3.85417	0.127792		3.85433	0.00143051		3.8535	0.00143051		3.855	0.00953674
3.86	0.00333786		3.86083	0.127316		3.861	-0.00143051		3.86017	-0.00143051		3.86167	0.00572205
3.86667	0.00429153		3.8675	0.125885		3.86767	-0.0038147		3.86683	-0.00333786		3.86833	0.00190735
3.87333	0.00429153		3.87417	0.125408		3.87433	-0.00476837		3.8735	-0.0038147		3.875	-0.000476837
3.88	0.00476837		3.88083	0.125885		3.881	-0.00572205		3.88017	-0.00333786		3.88167	-0.00286102
3.88667	0.00667572		3.8875	0.125885		3.88767	-0.00667572		3.88683	-0.00286102		3.88833	-0.00429153
3.89333	0.00858307		3.89417	0.124454		3.89433	-0.00619888		3.8935	-0.00190735		3.895	-0.00524521
3.9	0.00953674		3.90083	0.123024		3.901	-0.00429153		3.90017	-0.00143051		3.90167	-0.00524521
3.90667	0.0100136		3.9075	0.123978		3.90767	-0.0038147		3.90683	-0.00190735		3.90833	-0.0038147
3.91333	0.0100136		3.91417	0.125885		3.91433	-0.00572205		3.9135	-0.00238419		3.915	-0.00238419
3.92	0.0100136		3.92083	0.126839		3.921	-0.00762939		3.92017	-0.00143051		3.92167	-0.000476837
3.92667	0.00905991		3.9275	0.127792		3.92767	-0.00905991		3.92683	0.00143051		3.92833	0.000953674
3.93333	0.00762939		3.93417	0.129223		3.93433	-0.00858307		3.9335	0.00524521		3.935	0.00238419
3.94	0.00667572		3.94083	0.130653		3.941	-0.00810623		3.94017	0.00715256		3.94167	0.00333786
3.94667	0.00572205		3.9475	0.13113		3.94767	-0.00715256		3.94683	0.00715256		3.94833	0.00333786
3.95333	0.00524521		3.95417	0.131607		3.95433	-0.00619888		3.9535	0.00572205		3.955	0.00286102
3.96	0.00476837		3.96083	0.132084		3.961	-0.00476837		3.96017	0.00238419		3.96167	0.00286102
3.96667	0.0038147		3.9675	0.131607		3.96767	-0.00429153		3.96683	-0.00143051		3.96833	0.00238419
3.97333	0.0038147		3.97417	0.130177		3.97433	-0.00476837		3.9735	-0.00524521		3.975	0.00143051
3.98	0.00476837		3.98083	0.129223		3.981	-0.00524521		3.98017	-0.00762939		3.98167	0.000953674
3.98667	0.00715256		3.9875	0.128746		3.98767	-0.00476837		3.98683	-0.00762939		3.98833	0.000476837
3.99333	0.00905991		3.99417	0.1297		3.99433	-0.00429153		3.9935	-0.00619888		3.995	-0.000476837
4	0.0100136		4.00083	0.13113		4.001	-0.0038147		4.00017	-0.00524521		4.00167	-0.00143051
4.00667	0.0104904		4.0075	0.132084		4.00767	-0.0038147		4.00683	-0.00476837		4.00833	-0.00286102
4.01333	0.0104904		4.01417	0.130653		4.01433	-0.00429153		4.0135	-0.0038147		4.015	-0.00333786
4.02	0.0104904		4.02083	0.128269		4.021	-0.00524521		4.02017	-0.00286102		4.02167	-0.0038147
4.02667	0.00905991		4.0275	0.126362		4.02767	-0.00762939		4.02683	-0.00238419		4.02833	-0.00524521
4.03333	0.00715256		4.03417	0.123501		4.03433	-0.00858307		4.0335	-0.00143051		4.035	-0.00667572
4.04	0.00476837		4.04083	0.119686		4.041	-0.00810623		4.04017	-0.000476837		4.04167	-0.00667572
4.04667	0.00333786		4.0475	0.117302		4.04767	-0.00619888		4.04683	0		4.04833	-0.00619888
4.05333	0.00190735		4.05417	0.118732		4.05433	-0.00333786		4.0535	-0.000953674		4.055	-0.00524521
4.06	0		4.06083	0.12207		4.061	-0.000953674		4.06017	-0.00286102		4.06167	-0.00429153
4.06667	-0.00143051		4.0675	0.124931		4.06767	0.00143051		4.06683	-0.00524521		4.06833	-0.00333786
4.07333	-0.00238419		4.07417	0.127316		4.07433	0.00333786		4.0735	-0.00667572		4.075	-0.00286102
4.08	-0.00190735		4.08083	0.129223		4.081	0.00476837		4.08017	-0.00667572		4.08167	-0.00286102
4.08667	0		4.0875	0.13113		4.08767	0.00524521		4.08683	-0.00572205		4.08833	-0.00333786
4.09333	0.00286102		4.09417	0.132561		4.09433	0.00476837		4.0935	-0.00333786		4.095	-0.00429153
4.1	0.00572205		4.10083	0.133991		4.101	0.00286102		4.10017	-0.000476837		4.10167	-0.00429153
4.10667	0.00858307		4.1075	0.134945		4.10767	0.00143051		4.10683	0.000953674		4.10833	-0.00238419
4.11333	0.0104904		4.11417	0.134945		4.11433	-0.000953674		4.1135	0.000476837		4.115	0.000953674
4.12	0.0114441		4.12083	0.134468		4.121	-0.00190735		4.12017	-0.000476837		4.12167	0.0038147
4.12667	0.0104904		4.1275	0.133991		4.12767	-0.00286102		4.12683	-0.00143051		4.12833	0.00476837
4.13333	0.00905991		4.13417	0.133038		4.13433	-0.00333786		4.1335	-0.00143051		4.135	0.00524521
4.14	0.00715256		4.14083	0.13113		4.141	-0.0038147		4.14017	-0.00190735		4.14167	0.00476837
4.14667	0.00572205		4.1475	0.128746		4.14767	-0.00429153		4.14683	-0.000953674		4.14833	0.00333786
4.15333	0.00429153		4.15417	0.126839		4.15433	-0.00524521		4.1535	0		4.155	0.000953674
4.16	0.00429153		4.16083	0.125885		4.161	-0.00619888		4.16017	-0.000476837		4.16167	0
4.16667	0.00572205		4.1675	0.124454		4.16767	-0.00524521		4.16683	-0.00238419		4.16833	0.000953674
4.17333	0.00810623		4.17417	0.123501		4.17433	-0.00286102		4.1735	-0.0038147		4.175	0.0038147
4.18	0.0109673		4.18083	0.123978		4.181	0.00190735		4.18017	-0.00333786		4.18167	0.00715256
4.18667	0.0143051		4.1875	0.124454		4.18767	0.00715256		4.18683	-0.00333786		4.18833	0.0100136
4.19333	0.0166893		4.19417	0.125885		4.19433	0.0114441		4.1935	-0.00286102		4.195	0.0114441
4.2	0.0162125		4.20083	0.128746		4.201	0.0138283		4.20017	-0.00143051		4.20167	0.0119209
4.20667	0.0143051		4.2075	0.132084		4.20767	0.014782		4.20683	0.000953674		4.20833	0.0100136
4.21333	0.0119209		4.21417	0.132561		4.21433	0.0138283		4.2135	0.00333786		4.215	0.00667572
4.22	0.00810623		4.22083	0.132084		4.221	0.0109673		4.22017	0.00429153		4.22167	0.00238419
4.22667	0.00333786		4.2275	0.131607		4.22767	0.00810623		4.22683	0.00572205		4.22833	-0.000476837
4.23333	0		4.23417	0.130653		4.23433	0.00715256		4.2335	0.00715256		4.235	-0.00190735
4.24	-0.00143051		4.24083	0.128746		4.241	0.00715256		4.24017	0.00858307		4.24167	-0.00190735
4.24667	-0.000953674		4.2475	0.126839		4.24767	0.00572205		4.24683	0.00905991		4.24833	-0.00190735
4.25333	-0.000476837		4.25417	0.126362		4.25433	0.0038147		4.2535	0.00667572		4.255	-0.00143051
4.26	0.00143051		4.26083	0.126839		4.261	0.00286102		4.26017	0.00333786		4.26167	0
4.26667	0.00429153		4.2675	0.127792		4.26767	0.00190735		4.26683	-0.00143051		4.26833	0.00143051
4.27333	0.00762939		4.27417	0.128746		4.27433	0		4.2735	-0.00524521		4.275	0.00143051
4.28	0.0109673		4.28083	0.129223		4.281	-0.000953674		4.28017	-0.00810623		4.28167	0
4.28667	0.0138283		4.2875	0.130653		4.28767	-0.000476837		4.28683	-0.0100136		4.28833	-0.00190735
4.29333	0.0157356		4.29417	0.131607		4.29433	0.00143051		4.2935	-0.0100136		4.295	-0.0038147
4.3	0.0162125		4.30083	0.132084		4.301	0.0038147		4.30017	-0.00858307		4.30167	-0.00667572
4.30667	0.0157356		4.3075	0.13113		4.30767	0.00572205		4.30683	-0.00572205		4.30833	-0.0100136
4.31333	0.0143051		4.31417	0.130177		4.31433	0.00667572		4.3135	-0.00333786		4.315	-0.0119209
4.32	0.0133514		4.32083	0.1297		4.321	0.00715256		4.32017	-0.000953674		4.32167	-0.0119209
4.32667	0.0123978		4.3275	0.130177		4.32767	0.00762939		4.32683	0.000953674		4.32833	-0.0100136
4.33333	0.0114441		4.33417	0.131607		4.33433	0.00762939		4.3335	0.00238419		4.335	-0.00762939
4.34	0.0104904		4.34083	0.133514		4.341	0.00667572		4.34017	0.00333786		4.34167	-0.00524521
4.34667	0.0114441		4.3475	0.135422		4.34767	0.00476837		4.34683	0.00333786		4.34833	-0.00190735
4.35333	0.0123978		4.35417	0.136852		4.35433	0.00333786		4.3535	0.00238419		4.355	0.00143051
4.36	0.0119209		4.36083	0.136852		4.361	0.00333786		4.36017	0		4.36167	0.00286102
4.36667	0.00953674		4.3675	0.134468		4.36767	0.00333786		4.36683	-0.00190735		4.36833	0.0038147
4.37333	0.00715256		4.37417	0.130653		4.37433	0.00286102		4.3735	-0.00190735		4.375	0.0038147
4.38	0.00572205		4.38083	0.127792		4.381	0.000953674		4.38017	0.000953674		4.38167	0.0038147
4.38667	0.00476837		4.3875	0.126362		4.38767	-0.000953674		4.38683	0.00476837		4.38833	0.0038147
4.39333	0.0038147		4.39417	0.125885		4.39433	-0.00238419		4.3935	0.00810623		4.395	0.0038147
4.4	0.00476837		4.40083	0.126362		4.401	-0.00429153		4.40017	0.00953674		4.40167	0.00429153
4.40667	0.00762939		4.4075	0.128746		4.40767	-0.00619888		4.40683	0.00953674		4.40833	0.00524521
4.41333	0.0114441		4.41417	0.13113		4.41433	-0.00667572		4.4135	0.00667572		4.415	0.00715256
4.42	0.0133514		4.42083	0.131607		4.421	-0.00524521		4.42017	0.000953674		4.42167	0.00858307
4.42667	0.0143051		4.4275	0.13113		4.42767	-0.00238419		4.42683	-0.00572205		4.42833	0.00953674
4.43333	0.014782		4.43417	0.13113		4.43433	-0.000953674		4.4335	-0.0109673		4.435	0.0100136
4.44	0.0128746		4.44083	0.131607		4.441	-0.00143051		4.44017	-0.0133514		4.44167	0.0104904
4.44667	0.00905991		4.4475	0.132084		4.44767	-0.00286102		4.44683	-0.0133514		4.44833	0.00905991
4.45333	0.00572205		4.45417	0.132561		4.45433	-0.00572205		4.4535	-0.0123978		4.455	0.00572205
4.46	0.00476837		4.46083	0.132561		4.461	-0.00858307		4.46017	-0.0104904		4.46167	0.00190735
4.46667	0.00524521		4.4675	0.131607		4.46767	-0.0104904		4.46683	-0.00762939		4.46833	-0.00143051
4.47333	0.00476837		4.47417	0.13113		4.47433	-0.00953674		4.4735	-0.00524521		4.475	-0.00238419
4.48	0.00524521		4.48083	0.130653		4.481	-0.00619888		4.48017	-0.0038147		4.48167	-0.00286102
4.48667	0.00667572		4.4875	0.1297		4.48767	-0.00286102		4.48683	-0.00286102		4.48833	-0.00286102
4.49333	0.0100136		4.49417	0.1297		4.49433	0.00143051		4.4935	-0.00286102		4.495	-0.00190735
4.5	0.0114441		4.50083	0.130177		4.501	0.00476837		4.50017	-0.00238419		4.50167	-0.00143051
4.50667	0.0109673		4.5075	0.132084		4.50767	0.00762939		4.50683	-0.00143051		4.50833	-0.00143051
4.51333	0.0104904		4.51417	0.133991		4.51433	0.00762939		4.5135	0.000953674		4.515	-0.00238419
4.52	0.00953674		4.52083	0.134468		4.521	0.00667572		4.52017	0.00333786		4.52167	-0.00429153
4.52667	0.00810623		4.5275	0.134468		4.52767	0.00572205		4.52683	0.00572205		4.52833	-0.00619888
4.53333	0.00619888		4.53417	0.133038		4.53433	0.0038147		4.5335	0.00762939		4.535	-0.00715256
4.54	0.00476837		4.54083	0.131607		4.541	0.00286102		4.54017	0.00762939		4.54167	-0.00762939
4.54667	0.00429153		4.5475	0.1297		4.54767	0.00238419		4.54683	0.00524521		4.54833	-0.00762939
4.55333	0.00524521		4.55417	0.127316		4.55433	0.00238419		4.5535	0.00143051		4.555	-0.00762939
4.56	0.00572205		4.56083	0.124931		4.561	0.00143051		4.56017	-0.00238419		4.56167	-0.00762939
4.56667	0.00619888		4.5675	0.123978		4.56767	-0.000953674		4.56683	-0.00715256		4.56833	-0.00715256
4.57333	0.00572205		4.57417	0.124931		4.57433	-0.00238419		4.5735	-0.0100136		4.575	-0.00619888
4.58	0.00476837		4.58083	0.125885		4.581	-0.00286102		4.58017	-0.0109673		4.58167	-0.00524521
4.58667	0.0038147		4.5875	0.126362		4.58767	-0.00333786		4.58683	-0.0100136		4.58833	-0.00429153
4.59333	0.0038147		4.59417	0.127316		4.59433	-0.00476837		4.5935	-0.00858307		4.595	-0.00286102
4.6	0.00667572		4.60083	0.128269		4.601	-0.00524521		4.60017	-0.00810623		4.60167	-0.00238419
4.60667	0.00953674		4.6075	0.130653		4.60767	-0.00524521		4.60683	-0.00667572		4.60833	-0.00286102
4.61333	0.0100136		4.61417	0.132084		4.61433	-0.00572205		4.6135	-0.00524521		4.615	-0.00429153
4.62	0.00953674		4.62083	0.132561		4.621	-0.00619888		4.62017	-0.00429153		4.62167	-0.00524521
4.62667	0.00905991		4.6275	0.13113		4.62767	-0.00667572		4.62683	-0.00286102		4.62833	-0.00667572
4.63333	0.00762939		4.63417	0.130177		4.63433	-0.00572205		4.6335	0		4.635	-0.00905991
4.64	0.00524521		4.64083	0.130177		4.641	-0.0038147		4.64017	0.00476837		4.64167	-0.0119209
4.64667	0.00238419		4.6475	0.129223		4.64767	-0.00238419		4.64683	0.00858307		4.64833	-0.0128746
4.65333	0.00190735		4.65417	0.127316		4.65433	-0.000476837		4.6535	0.0100136		4.655	-0.0109673
4.66	0.00190735		4.66083	0.125408		4.661	0.00143051		4.66017	0.00858307		4.66167	-0.00762939
4.66667	0.00190735		4.6675	0.124931		4.66767	0.00286102		4.66683	0.00619888		4.66833	-0.00619888
4.67333	0.00190735		4.67417	0.123978		4.67433	0.00333786		4.6735	0.00286102		4.675	-0.00572205
4.68	0.00238419		4.68083	0.121117		4.681	0.0038147		4.68017	-0.000953674		4.68167	-0.0038147
4.68667	0.00333786		4.6875	0.118256		4.68767	0.0038147		4.68683	-0.00429153		4.68833	-0.00286102
4.69333	0.0038147		4.69417	0.118256		4.69433	0.00286102		4.6935	-0.00476837		4.695	-0.00524521
4.7	0.00333786		4.70083	0.121593		4.701	0.000476837		4.70017	-0.00286102		4.70167	-0.00953674
4.70667	0.00286102		4.7075	0.125408		4.70767	-0.0038147		4.70683	-0.000953674		4.70833	-0.0128746
4.71333	0.00333786		4.71417	0.129223		4.71433	-0.00810623		4.7135	0.000476837		4.715	-0.0119209
4.72	0.00333786		4.72083	0.132561		4.721	-0.0104904		4.72017	0.00143051		4.72167	-0.0104904
4.72667	0.00429153		4.7275	0.134945		4.72767	-0.0114441		4.72683	0.00238419		4.72833	-0.00762939
4.73333	0.00715256		4.73417	0.133514		4.73433	-0.0114441		4.7335	0.00286102		4.735	-0.0038147
4.74	0.00905991		4.74083	0.1297		4.741	-0.0104904		4.74017	0.00190735		4.74167	0.000953674
4.74667	0.0104904		4.7475	0.125408		4.74767	-0.00762939		4.74683	0.000953674		4.74833	0.00429153
4.75333	0.0100136		4.75417	0.123024		4.75433	-0.00429153		4.7535	-0.000476837		4.755	0.00619888
4.76	0.0100136		4.76083	0.121593		4.761	0		4.76017	-0.000476837		4.76167	0.00715256
4.76667	0.00905991		4.7675	0.12207		4.76767	0.00238419		4.76683	0		4.76833	0.00762939
4.77333	0.00858307		4.77417	0.124931		4.77433	0.0038147		4.7735	0.000476837		4.775	0.00762939
4.78	0.00905991		4.78083	0.129223		4.781	0.00524521		4.78017	0.000953674		4.78167	0.00667572
4.78667	0.0114441		4.7875	0.133514		4.78767	0.00667572		4.78683	0.00238419		4.78833	0.00524521
4.79333	0.014782		4.79417	0.136375		4.79433	0.00524521		4.7935	0.00429153		4.795	0.00286102
4.8	0.0166893		4.80083	0.137329		4.801	0.00143051		4.80017	0.00524521		4.80167	0.00190735
4.80667	0.0171661		4.8075	0.138283		4.80767	-0.00143051		4.80683	0.00476837		4.80833	0.000953674
4.81333	0.0166893		4.81417	0.137806		4.81433	-0.00190735		4.8135	0.00429153		4.815	0.000476837
4.82	0.014782		4.82083	0.136375		4.821	-0.00143051		4.82017	0.00429153		4.82167	0.00143051
4.82667	0.0114441		4.8275	0.133991		4.82767	0		4.82683	0.00286102		4.82833	0.00429153
4.83333	0.00762939		4.83417	0.131607		4.83433	0.00286102		4.8335	0.000953674		4.835	0.00667572
4.84	0.00572205		4.84083	0.131607		4.841	0.00762939		4.84017	-0.000476837		4.84167	0.00715256
4.84667	0.00429153		4.8475	0.131607		4.84767	0.0119209		4.84683	-0.000953674		4.84833	0.00667572
4.85333	0.00333786		4.85417	0.132561		4.85433	0.0138283		4.8535	-0.000476837		4.855	0.00619888
4.86	0.00238419		4.86083	0.133991		4.861	0.0133514		4.86017	0.000476837		4.86167	0.00619888
4.86667	0.00238419		4.8675	0.136375		4.86767	0.0114441		4.86683	0.00238419		4.86833	0.00524521
4.87333	0.00238419		4.87417	0.139236		4.87433	0.00810623		4.8735	0.00429153		4.875	0.00429153
4.88	0.000953674		4.88083	0.140667		4.881	0.00429153		4.88017	0.00572205		4.88167	0.0038147
4.88667	0.000476837		4.8875	0.14019		4.88767	0.00238419		4.88683	0.00619888		4.88833	0.00286102
4.89333	0.00143051		4.89417	0.138283		4.89433	0.00190735		4.8935	0.00572205		4.895	0.00286102
4.9	0.00429153		4.90083	0.135899		4.901	0.000953674		4.90017	0.00476837		4.90167	0.00238419
4.90667	0.00810623		4.9075	0.133514		4.90767	-0.00143051		4.90683	0.0038147		4.90833	0.00190735
4.91333	0.0109673		4.91417	0.13113		4.91433	-0.00286102		4.9135	0.00333786		4.915	0.00190735
4.92	0.0143051		4.92083	0.13113		4.921	-0.00333786		4.92017	0.00286102		4.92167	0.00286102
4.92667	0.0162125		4.9275	0.133514		4.92767	-0.0038147		4.92683	0.0038147		4.92833	0.00524521
4.93333	0.0171661		4.93417	0.136375		4.93433	-0.00524521		4.9335	0.00524521		4.935	0.00619888
4.94	0.0162125		4.94083	0.137806		4.941	-0.00476837		4.94017	0.00572205		4.94167	0.00619888
4.94667	0.014782		4.9475	0.136852		4.94767	-0.00190735		4.94683	0.00524521		4.94833	0.00572205
4.95333	0.0133514		4.95417	0.135899		4.95433	0.00190735		4.9535	0.00476837		4.955	0.00572205
4.96	0.0123978		4.96083	0.133514		4.961	0.00476837		4.96017	0.00524521		4.96167	0.00572205
4.96667	0.0109673		4.9675	0.1297		4.96767	0.00762939		4.96683	0.00572205		4.96833	0.0038147
4.97333	0.00953674		4.97417	0.126839		4.97433	0.00953674		4.9735	0.00524521		4.975	0.00238419
4.98	0.00810623		4.98083	0.125885		4.981	0.00905991		4.98017	0.0038147		4.98167	0.00286102
4.98667	0.00762939		4.9875	0.126362		4.98767	0.00715256		4.98683	0.00238419		4.98833	0.00524521
4.99333	0.00858307		4.99417	0.125408		4.99433	0.0038147		4.9935	0.00143051		4.995	0.00810623
5	0.0104904		5.00083	0.123501		5.001	0		5.00017	0.000953674		5.00167	0.0114441
5.00667	0.0128746		5.0075	0.12207		5.00767	-0.0038147		5.00683	-0.000953674		5.00833	0.0138283
5.01333	0.0152588		5.01417	0.121593		5.01433	-0.00619888		5.0135	-0.00238419		5.015	0.0138283
5.02	0.0162125		5.02083	0.123024		5.021	-0.00572205		5.02017	-0.00238419		5.02167	0.0114441
5.02667	0.0157356		5.0275	0.124454		5.02767	-0.00429153		5.02683	-0.00143051		5.02833	0.00762939
5.03333	0.0128746		5.03417	0.126839		5.03433	-0.00190735		5.0335	-0.00143051		5.035	0.0038147
5.04	0.00905991		5.04083	0.128746		5.041	-0.000476837		5.04017	-0.00333786		5.04167	0
5.04667	0.00572205		5.0475	0.13113		5.04767	0.000476837		5.04683	-0.00524521		5.04833	-0.00190735
5.05333	0.00286102		5.05417	0.132084		5.05433	0.000953674		5.0535	-0.00524521		5.055	-0.00143051
5.06	0.00143051		5.06083	0.13113		5.061	0		5.06017	-0.00429153		5.06167	0.000476837
5.06667	0.00190735		5.0675	0.128746		5.06767	-0.000953674		5.06683	-0.00190735		5.06833	0.000953674
5.07333	0.00429153		5.07417	0.126839		5.07433	0		5.0735	0		5.075	0
5.08	0.00762939		5.08083	0.126362		5.081	0.00190735		5.08017	0.00238419		5.08167	0
5.08667	0.0109673		5.0875	0.126362		5.08767	0.0038147		5.08683	0.00333786		5.08833	0
5.09333	0.0128746		5.09417	0.126362		5.09433	0.00572205		5.0935	0.00190735		5.095	-0.000476837
5.1	0.0138283		5.10083	0.128269		5.101	0.00858307		5.10017	0.000476837		5.10167	-0.000953674
5.10667	0.0143051		5.1075	0.13113		5.10767	0.0114441		5.10683	-0.000953674		5.10833	-0.00190735
5.11333	0.0143051		5.11417	0.133514		5.11433	0.0114441		5.1135	-0.00190735		5.115	-0.00143051
5.12	0.0128746		5.12083	0.133991		5.121	0.0100136		5.12017	-0.00333786		5.12167	0
5.12667	0.0119209		5.1275	0.134468		5.12767	0.00858307		5.12683	-0.00429153		5.12833	0.00143051
5.13333	0.0123978		5.13417	0.134945		5.13433	0.00858307		5.1335	-0.0038147		5.135	0.00333786
5.14	0.0133514		5.14083	0.135422		5.141	0.00810623		5.14017	-0.00286102		5.14167	0.00572205
5.14667	0.0138283		5.1475	0.134468		5.14767	0.00810623		5.14683	-0.00238419		5.14833	0.00762939
5.15333	0.0143051		5.15417	0.133038		5.15433	0.00858307		5.1535	-0.00143051		5.155	0.00905991
5.16	0.014782		5.16083	0.131607		5.161	0.00905991		5.16017	0.000953674		5.16167	0.0104904
5.16667	0.014782		5.1675	0.129223		5.16767	0.00953674		5.16683	0.0038147		5.16833	0.0104904
5.17333	0.0138283		5.17417	0.126839		5.17433	0.0104904		5.1735	0.00619888		5.175	0.00953674
5.18	0.014782		5.18083	0.124454		5.181	0.0119209		5.18017	0.00715256		5.18167	0.00762939
5.18667	0.017643		5.1875	0.122547		5.18767	0.0138283		5.18683	0.00762939		5.18833	0.00810623
5.19333	0.020504		5.19417	0.121593		5.19433	0.014782		5.1935	0.00810623		5.195	0.00953674
5.2	0.0214577		5.20083	0.12207		5.201	0.0157356		5.20017	0.00858307		5.20167	0.0100136
5.20667	0.0224113		5.2075	0.123024		5.20767	0.0157356		5.20683	0.00905991		5.20833	0.00953674
5.21333	0.0247955		5.21417	0.125408		5.21433	0.0152588		5.2135	0.00905991		5.215	0.00858307
5.22	0.0271797		5.22083	0.127792		5.221	0.014782		5.22017	0.00905991		5.22167	0.00953674
5.22667	0.0281334		5.2275	0.129223		5.22767	0.0143051		5.22683	0.00905991		5.22833	0.00953674
5.23333	0.0276566		5.23417	0.130653		5.23433	0.0143051		5.2335	0.00858307		5.235	0.00858307
5.24	0.0276566		5.24083	0.132084		5.241	0.014782		5.24017	0.00810623		5.24167	0.00762939
5.24667	0.0286102		5.2475	0.133514		5.24767	0.0157356		5.24683	0.00810623		5.24833	0.00810623
5.25333	0.0290871		5.25417	0.133038		5.25433	0.0166893		5.2535	0.0100136		5.255	0.00953674
5.26	0.0295639		5.26083	0.131607		5.261	0.0166893		5.26017	0.0133514		5.26167	0.0114441
5.26667	0.0295639		5.2675	0.130653		5.26767	0.0157356		5.26683	0.0166893		5.26833	0.0119209
5.27333	0.0319481		5.27417	0.13113		5.27433	0.0157356		5.2735	0.0190735		5.275	0.0123978
5.28	0.0333786		5.28083	0.132084		5.281	0.0171661		5.28017	0.0219345		5.28167	0.0123978
5.28667	0.0329018		5.2875	0.132561		5.28767	0.0185966		5.28683	0.0238419		5.28833	0.0119209
5.29333	0.0309944		5.29417	0.133038		5.29433	0.0195503		5.2935	0.0252724		5.295	0.0104904
5.3	0.0276566		5.30083	0.133038		5.301	0.020504		5.30017	0.0257492		5.30167	0.00905991
5.30667	0.0252724		5.3075	0.133514		5.30767	0.0209808		5.30683	0.0267029		5.30833	0.00810623
5.31333	0.0228882		5.31417	0.133038		5.31433	0.020504		5.3135	0.0281334		5.315	0.00810623
5.32	0.0214577		5.32083	0.131607		5.321	0.0185966		5.32017	0.0300407		5.32167	0.00858307
5.32667	0.0219345		5.3275	0.1297		5.32767	0.017643		5.32683	0.0295639		5.32833	0.00953674
5.33333	0.0224113		5.33417	0.128269		5.33433	0.0185966		5.3335	0.0271797		5.335	0.0109673
5.34	0.0238419		5.34083	0.127792		5.341	0.0200272		5.34017	0.0247955		5.34167	0.0119209
5.34667	0.0247955		5.3475	0.127792		5.34767	0.0209808		5.34683	0.023365		5.34833	0.0133514
5.35333	0.0257492		5.35417	0.128269		5.35433	0.0224113		5.3535	0.0224113		5.355	0.0152588
5.36	0.026226		5.36083	0.1297		5.361	0.0243187		5.36017	0.0214577		5.36167	0.0162125
5.36667	0.0271797		5.3675	0.132084		5.36767	0.0247955		5.36683	0.0224113		5.36833	0.0171661
5.37333	0.0290871		5.37417	0.133991		5.37433	0.0243187		5.3735	0.0247955		5.375	0.0190735
5.38	0.0290871		5.38083	0.136375		5.381	0.0243187		5.38017	0.0271797		5.38167	0.0214577
5.38667	0.0286102		5.3875	0.13876		5.38767	0.0267029		5.38683	0.026226		5.38833	0.023365
5.39333	0.0286102		5.39417	0.14019		5.39433	0.0286102		5.3935	0.023365		5.395	0.0238419
5.4	0.0305176		5.40083	0.140667		5.401	0.0305176		5.40017	0.0209808		5.40167	0.023365
5.40667	0.0329018		5.4075	0.14019		5.40767	0.0319481		5.40683	0.020504		5.40833	0.0214577
5.41333	0.035286		5.41417	0.139713		5.41433	0.0329018		5.4135	0.0200272		5.415	0.0200272
5.42	0.0386238		5.42083	0.139713		5.421	0.0329018		5.42017	0.020504		5.42167	0.0195503
5.42667	0.0414848		5.4275	0.139713		5.42767	0.0319481		5.42683	0.0228882		5.42833	0.0190735
5.43333	0.0433922		5.43417	0.140667		5.43433	0.0309944		5.4335	0.0257492		5.435	0.0195503
5.44	0.0448227		5.44083	0.142097		5.441	0.0305176		5.44017	0.0290871		5.44167	0.0209808
5.44667	0.043869		5.4475	0.144482		5.44767	0.0309944		5.44683	0.0309944		5.44833	0.023365
5.45333	0.0414848		5.45417	0.147343		5.45433	0.0333786		5.4535	0.0314713		5.455	0.0252724
5.46	0.0391006		5.46083	0.150681		5.461	0.035286		5.46017	0.0314713		5.46167	0.026226
5.46667	0.0376701		5.4675	0.152588		5.46767	0.035286		5.46683	0.0309944		5.46833	0.026226
5.47333	0.0362396		5.47417	0.154018		5.47433	0.0343323		5.4735	0.0300407		5.475	0.0257492
5.48	0.0338554		5.48083	0.154972		5.481	0.0343323		5.48017	0.0295639		5.48167	0.0238419
5.48667	0.0324249		5.4875	0.154972		5.48767	0.0343323		5.48683	0.0295639		5.48833	0.0214577
5.49333	0.0309944		5.49417	0.154972		5.49433	0.0329018		5.4935	0.0290871		5.495	0.0190735
5.5	0.0290871		5.50083	0.155449		5.501	0.0314713		5.50017	0.0276566		5.50167	0.0185966
5.50667	0.0271797		5.5075	0.157356		5.50767	0.0309944		5.50683	0.0267029		5.50833	0.0190735
5.51333	0.0252724		5.51417	0.159264		5.51433	0.0305176		5.5135	0.0252724		5.515	0.0200272
5.52	0.0247955		5.52083	0.160694		5.521	0.0290871		5.52017	0.0238419		5.52167	0.0214577
5.52667	0.0238419		5.5275	0.161648		5.52767	0.0276566		5.52683	0.0214577		5.52833	0.0247955
5.53333	0.023365		5.53417	0.162601		5.53433	0.0271797		5.5335	0.020504		5.535	0.0290871
5.54	0.0247955		5.54083	0.162601		5.541	0.0281334		5.54017	0.0224113		5.54167	0.0309944
5.54667	0.026226		5.5475	0.162601		5.54767	0.0295639		5.54683	0.0252724		5.54833	0.0309944
5.55333	0.026226		5.55417	0.162601		5.55433	0.0329018		5.5535	0.0281334		5.555	0.0295639
5.56	0.026226		5.56083	0.164032		5.561	0.0371933		5.56017	0.0305176		5.56167	0.0276566
5.56667	0.0271797		5.5675	0.165939		5.56767	0.0386238		5.56683	0.0324249		5.56833	0.0257492
5.57333	0.0290871		5.57417	0.166893		5.57433	0.0376701		5.5735	0.0319481		5.575	0.0238419
5.58	0.0305176		5.58083	0.166893		5.581	0.0343323		5.58017	0.0300407		5.58167	0.0224113
5.58667	0.0314713		5.5875	0.166893		5.58767	0.0309944		5.58683	0.0276566		5.58833	0.0219345
5.59333	0.0324249		5.59417	0.16737		5.59433	0.0267029		5.5935	0.0257492		5.595	0.023365
5.6	0.0324249		5.60083	0.165939		5.601	0.0224113		5.60017	0.0238419		5.60167	0.0247955
5.60667	0.0309944		5.6075	0.163555		5.60767	0.0195503		5.60683	0.0238419		5.60833	0.0247955
5.61333	0.0290871		5.61417	0.162601		5.61433	0.0181198		5.6135	0.0243187		5.615	0.0228882
5.62	0.0276566		5.62083	0.163078		5.621	0.0185966		5.62017	0.0257492		5.62167	0.0209808
5.62667	0.0267029		5.6275	0.162601		5.62767	0.020504		5.62683	0.026226		5.62833	0.0185966
5.63333	0.026226		5.63417	0.161171		5.63433	0.0224113		5.6335	0.026226		5.635	0.0166893
5.64	0.0271797		5.64083	0.160217		5.641	0.0247955		5.64017	0.026226		5.64167	0.014782
5.64667	0.0286102		5.6475	0.159264		5.64767	0.026226		5.64683	0.026226		5.64833	0.0133514
5.65333	0.0305176		5.65417	0.157356		5.65433	0.0276566		5.6535	0.0247955		5.655	0.0138283
5.66	0.0305176		5.66083	0.154972		5.661	0.0281334		5.66017	0.0224113		5.66167	0.014782
5.66667	0.0314713		5.6675	0.153065		5.66767	0.0276566		5.66683	0.0200272		5.66833	0.0157356
5.67333	0.0314713		5.67417	0.152588		5.67433	0.0276566		5.6735	0.0195503		5.675	0.0171661
5.68	0.0305176		5.68083	0.152111		5.681	0.0267029		5.68017	0.020504		5.68167	0.0185966
5.68667	0.0290871		5.6875	0.152588		5.68767	0.026226		5.68683	0.0219345		5.68833	0.0195503
5.69333	0.0281334		5.69417	0.154018		5.69433	0.0267029		5.6935	0.023365		5.695	0.0209808
5.7	0.0286102		5.70083	0.155449		5.701	0.0271797		5.70017	0.0252724		5.70167	0.0209808
5.70667	0.0286102		5.7075	0.156403		5.70767	0.0252724		5.70683	0.0276566		5.70833	0.020504
5.71333	0.0281334		5.71417	0.15831		5.71433	0.0224113		5.7135	0.0290871		5.715	0.0195503
5.72	0.0276566		5.72083	0.159264		5.721	0.020504		5.72017	0.0290871		5.72167	0.0185966
5.72667	0.0286102		5.7275	0.160694		5.72767	0.020504		5.72683	0.0276566		5.72833	0.0190735
5.73333	0.0290871		5.73417	0.161648		5.73433	0.0195503		5.7335	0.026226		5.735	0.0200272
5.74	0.0281334		5.74083	0.162601		5.741	0.0200272		5.74017	0.0247955		5.74167	0.0209808
5.74667	0.0267029		5.7475	0.163078		5.74767	0.0209808		5.74683	0.0243187		5.74833	0.0214577
5.75333	0.0257492		5.75417	0.162601		5.75433	0.0219345		5.7535	0.023365		5.755	0.0214577
5.76	0.0257492		5.76083	0.161648		5.761	0.0219345		5.76017	0.0224113		5.76167	0.020504
5.76667	0.0252724		5.7675	0.161171		5.76767	0.0219345		5.76683	0.0228882		5.76833	0.0185966
5.77333	0.0247955		5.77417	0.161171		5.77433	0.023365		5.7735	0.0228882		5.775	0.0157356
5.78	0.0252724		5.78083	0.160694		5.781	0.0228882		5.78017	0.0224113		5.78167	0.0143051
5.78667	0.0257492		5.7875	0.160217		5.78767	0.0214577		5.78683	0.0214577		5.78833	0.0143051
5.79333	0.0257492		5.79417	0.160694		5.79433	0.020504		5.7935	0.0200272		5.795	0.014782
5.8	0.0257492		5.80083	0.15974		5.801	0.0214577		5.80017	0.0185966		5.80167	0.0143051
5.80667	0.0257492		5.8075	0.157833		5.80767	0.023365		5.80683	0.0162125		5.80833	0.0143051
5.81333	0.026226		5.81417	0.155926		5.81433	0.023365		5.8135	0.0143051		5.815	0.0157356
5.82	0.0252724		5.82083	0.154972		5.821	0.0238419		5.82017	0.0138283		5.82167	0.0171661
5.82667	0.0238419		5.8275	0.155449		5.82767	0.0247955		5.82683	0.0143051		5.82833	0.017643
5.83333	0.023365		5.83417	0.156879		5.83433	0.026226		5.8335	0.0157356		5.835	0.0166893
5.84	0.0219345		5.84083	0.15974		5.841	0.0276566		5.84017	0.0171661		5.84167	0.0162125
5.84667	0.0200272		5.8475	0.162125		5.84767	0.0276566		5.84683	0.0195503		5.84833	0.0166893
5.85333	0.017643		5.85417	0.161171		5.85433	0.0281334		5.8535	0.0214577		5.855	0.017643
5.86	0.0185966		5.86083	0.15831		5.861	0.0286102		5.86017	0.0224113		5.86167	0.017643
5.86667	0.0214577		5.8675	0.154972		5.86767	0.0290871		5.86683	0.0214577		5.86833	0.0185966
5.87333	0.0243187		5.87417	0.152111		5.87433	0.0281334		5.8735	0.020504		5.875	0.0214577
5.88	0.026226		5.88083	0.150681		5.881	0.0252724		5.88017	0.020504		5.88167	0.0243187
5.88667	0.0276566		5.8875	0.152111		5.88767	0.0228882		5.88683	0.020504		5.88833	0.0252724
5.89333	0.0290871		5.89417	0.155449		5.89433	0.0209808		5.8935	0.0209808		5.895	0.0238419
5.9	0.0290871		5.90083	0.15831		5.901	0.020504		5.90017	0.0219345		5.90167	0.0219345
5.90667	0.0286102		5.9075	0.15974		5.90767	0.020504		5.90683	0.0224113		5.90833	0.0200272
5.91333	0.0271797		5.91417	0.15974		5.91433	0.0209808		5.9135	0.0219345		5.915	0.0190735
5.92	0.0271797		5.92083	0.158787		5.921	0.0219345		5.92017	0.0195503		5.92167	0.0181198
5.92667	0.0281334		5.9275	0.156879		5.92767	0.0224113		5.92683	0.0166893		5.92833	0.0166893
5.93333	0.0300407		5.93417	0.154972		5.93433	0.0228882		5.9335	0.0152588		5.935	0.014782
5.94	0.0314713		5.94083	0.153542		5.941	0.0224113		5.94017	0.014782		5.94167	0.0119209
5.94667	0.0329018		5.9475	0.153065		5.94767	0.0224113		5.94683	0.0138283		5.94833	0.00810623
5.95333	0.0338554		5.95417	0.153065		5.95433	0.0228882		5.9535	0.0123978		5.955	0.00476837
5.96	0.0357628		5.96083	0.153065		5.961	0.0238419		5.96017	0.0114441		5.96167	0.0038147
5.96667	0.0386238		5.9675	0.152111		5.96767	0.0243187		5.96683	0.0114441		5.96833	0.00524521
5.97333	0.0405312		5.97417	0.151634		5.97433	0.023365		5.9735	0.0119209		5.975	0.00762939
5.98	0.041008		5.98083	0.151634		5.981	0.0219345		5.98017	0.0123978		5.98167	0.0114441
5.98667	0.0400543		5.9875	0.151157		5.98767	0.0214577		5.98683	0.0143051		5.98833	0.014782
5.99333	0.0395775		5.99417	0.149727		5.99433	0.0214577		5.9935	0.0171661		5.995	0.0181198
6	0.038147		6.00083	0.148773		6.001	0.0209808		6.00017	0.0200272		6.00167	0.0195503
6.00667	0.0357628		6.0075	0.145912		6.00767	0.020504		6.00683	0.0228882		6.00833	0.020504
6.01333	0.0338554		6.01417	0.142097		6.01433	0.0200272		6.0135	0.026226		6.015	0.0209808
6.02	0.0329018		6.02083	0.139236		6.021	0.0209808		6.02017	0.0281334		6.02167	0.0214577
6.02667	0.0348091		6.0275	0.138283		6.02767	0.0209808		6.02683	0.0286102		6.02833	0.0219345
6.03333	0.0367165		6.03417	0.139713		6.03433	0.0200272		6.0335	0.0286102		6.035	0.0214577
6.04	0.038147		6.04083	0.141144		6.041	0.0190735		6.04017	0.0276566		6.04167	0.020504
6.04667	0.038147		6.0475	0.144005		6.04767	0.0171661		6.04683	0.0247955		6.04833	0.0185966
6.05333	0.0376701		6.05417	0.148296		6.05433	0.014782		6.0535	0.0195503		6.055	0.0181198
6.06	0.0362396		6.06083	0.152111		6.061	0.0133514		6.06017	0.0152588		6.06167	0.0171661
6.06667	0.0324249		6.0675	0.154018		6.06767	0.0123978		6.06683	0.0114441		6.06833	0.0162125
6.07333	0.0281334		6.07417	0.154495		6.07433	0.0123978		6.0735	0.00858307		6.075	0.0162125
6.08	0.0252724		6.08083	0.155926		6.081	0.0128746		6.08017	0.00715256		6.08167	0.0152588
6.08667	0.0243187		6.0875	0.156403		6.08767	0.0143051		6.08683	0.00762939		6.08833	0.0138283
6.09333	0.0252724		6.09417	0.155449		6.09433	0.0162125		6.0935	0.00953674		6.095	0.0104904
6.1	0.0257492		6.10083	0.153542		6.101	0.0171661		6.10017	0.0104904		6.10167	0.00762939
6.10667	0.0271797		6.1075	0.151634		6.10767	0.0162125		6.10683	0.0123978		6.10833	0.00619888
6.11333	0.0290871		6.11417	0.149727		6.11433	0.0152588		6.1135	0.0138283		6.115	0.00619888
6.12	0.0300407		6.12083	0.148296		6.121	0.0143051		6.12017	0.0162125		6.12167	0.00810623
6.12667	0.0281334		6.1275	0.148296		6.12767	0.0133514		6.12683	0.017643		6.12833	0.0114441
6.13333	0.026226		6.13417	0.148773		6.13433	0.0119209		6.1335	0.0171661		6.135	0.0152588
6.14	0.0243187		6.14083	0.14925		6.141	0.0119209		6.14017	0.0152588		6.14167	0.017643
6.14667	0.0238419		6.1475	0.14925		6.14767	0.0138283		6.14683	0.0123978		6.14833	0.0190735
6.15333	0.0224113		6.15417	0.148773		6.15433	0.0166893		6.1535	0.0104904		6.155	0.0190735
6.16	0.020504		6.16083	0.149727		6.161	0.0200272		6.16017	0.00905991		6.16167	0.0181198
6.16667	0.020504		6.1675	0.150681		6.16767	0.0219345		6.16683	0.00905991		6.16833	0.0166893
6.17333	0.0209808		6.17417	0.151634		6.17433	0.0238419		6.1735	0.0104904		6.175	0.0157356
6.18	0.0228882		6.18083	0.154018		6.181	0.0243187		6.18017	0.0133514		6.18167	0.0152588
6.18667	0.0243187		6.1875	0.156403		6.18767	0.0228882		6.18683	0.0166893		6.18833	0.0138283
6.19333	0.0257492		6.19417	0.159264		6.19433	0.0195503		6.1935	0.0190735		6.195	0.0119209
6.2	0.0281334		6.20083	0.160217		6.201	0.0166893		6.20017	0.0200272		6.20167	0.0109673
6.20667	0.0295639		6.2075	0.15974		6.20767	0.0143051		6.20683	0.0200272		6.20833	0.0104904
6.21333	0.0309944		6.21417	0.157833		6.21433	0.0119209		6.2135	0.020504		6.215	0.0104904
6.22	0.0314713		6.22083	0.155449		6.221	0.0100136		6.22017	0.020504		6.22167	0.0114441
6.22667	0.0314713		6.2275	0.153542		6.22767	0.0100136		6.22683	0.0200272		6.22833	0.0123978
6.23333	0.0324249		6.23417	0.151634		6.23433	0.0123978		6.2335	0.0185966		6.235	0.0128746
6.24	0.0333786		6.24083	0.152111		6.241	0.0143051		6.24017	0.017643		6.24167	0.0114441
6.24667	0.0343323		6.2475	0.152111		6.24767	0.0143051		6.24683	0.0166893		6.24833	0.0100136
6.25333	0.0329018		6.25417	0.151634		6.25433	0.0152588		6.2535	0.0152588		6.255	0.00858307
6.26	0.0314713		6.26083	0.150681		6.261	0.0171661		6.26017	0.014782		6.26167	0.00619888
6.26667	0.0290871		6.2675	0.148773		6.26767	0.0181198		6.26683	0.0157356		6.26833	0.00429153
6.27333	0.0267029		6.27417	0.145912		6.27433	0.0185966		6.2735	0.0157356		6.275	0.00476837
6.28	0.0243187		6.28083	0.142097		6.281	0.0190735		6.28017	0.0157356		6.28167	0.00619888
6.28667	0.0238419		6.2875	0.14019		6.28767	0.020504		6.28683	0.014782		6.28833	0.00905991
6.29333	0.0247955		6.29417	0.140667		6.29433	0.0200272		6.2935	0.0133514		6.295	0.0109673
6.3	0.0257492		6.30083	0.143528		6.301	0.0171661		6.30017	0.0123978		6.30167	0.0119209
6.30667	0.0276566		6.3075	0.146866		6.30767	0.0138283		6.30683	0.0123978		6.30833	0.0123978
6.31333	0.0295639		6.31417	0.150204		6.31433	0.0114441		6.3135	0.0133514		6.315	0.0114441
6.32	0.0290871		6.32083	0.152588		6.321	0.0100136		6.32017	0.0138283		6.32167	0.0104904
6.32667	0.0271797		6.3275	0.155449		6.32767	0.00858307		6.32683	0.0157356		6.32833	0.00858307
6.33333	0.0252724		6.33417	0.158787		6.33433	0.00905991		6.3335	0.017643		6.335	0.00715256
6.34	0.0243187		6.34083	0.161171		6.341	0.0114441		6.34017	0.0195503		6.34167	0.00715256
6.34667	0.0243187		6.3475	0.162125		6.34767	0.0133514		6.34683	0.0190735		6.34833	0.00905991
6.35333	0.0257492		6.35417	0.163078		6.35433	0.0143051		6.3535	0.0166893		6.355	0.0119209
6.36	0.0281334		6.36083	0.162601		6.361	0.014782		6.36017	0.0143051		6.36167	0.0143051
6.36667	0.0300407		6.3675	0.159264		6.36767	0.0152588		6.36683	0.0119209		6.36833	0.0162125
6.37333	0.0305176		6.37417	0.154972		6.37433	0.014782		6.3735	0.0114441		6.375	0.017643
6.38	0.0295639		6.38083	0.152111		6.381	0.014782		6.38017	0.0128746		6.38167	0.0171661
6.38667	0.0281334		6.3875	0.151157		6.38767	0.0162125		6.38683	0.0152588		6.38833	0.0171661
6.39333	0.0267029		6.39417	0.149727		6.39433	0.0181198		6.3935	0.0181198		6.395	0.017643
6.4	0.0252724		6.40083	0.14925		6.401	0.0200272		6.40017	0.0214577		6.40167	0.0181198
6.40667	0.0252724		6.4075	0.150681		6.40767	0.0209808		6.40683	0.0243187		6.40833	0.0181198
6.41333	0.0257492		6.41417	0.152111		6.41433	0.023365		6.4135	0.0247955		6.415	0.017643
6.42	0.0267029		6.42083	0.153065		6.421	0.0252724		6.42017	0.0224113		6.42167	0.0166893
6.42667	0.0271797		6.4275	0.151157		6.42767	0.0252724		6.42683	0.0190735		6.42833	0.0143051
6.43333	0.0271797		6.43417	0.14925		6.43433	0.023365		6.4335	0.0162125		6.435	0.0109673
6.44	0.0267029		6.44083	0.147343		6.441	0.0219345		6.44017	0.0128746		6.44167	0.00762939
6.44667	0.0252724		6.4475	0.143528		6.44767	0.0214577		6.44683	0.0109673		6.44833	0.00619888
6.45333	0.0243187		6.45417	0.139236		6.45433	0.0209808		6.4535	0.00953674		6.455	0.00619888
6.46	0.0238419		6.46083	0.134945		6.461	0.0200272		6.46017	0.00905991		6.46167	0.00810623
6.46667	0.0228882		6.4675	0.133991		6.46767	0.0185966		6.46683	0.00858307		6.46833	0.0100136
6.47333	0.0219345		6.47417	0.134945		6.47433	0.0181198		6.4735	0.00810623		6.475	0.0119209
6.48	0.0209808		6.48083	0.135899		6.481	0.0195503		6.48017	0.00762939		6.48167	0.0143051
6.48667	0.0200272		6.4875	0.138283		6.48767	0.0214577		6.48683	0.00524521		6.48833	0.0171661
6.49333	0.0185966		6.49417	0.140667		6.49433	0.0224113		6.4935	0.00238419		6.495	0.0190735
6.5	0.0162125		6.50083	0.142574		6.501	0.0224113		6.50017	0.00143051		6.50167	0.0195503
6.50667	0.0133514		6.5075	0.142097		6.50767	0.023365		6.50683	0.00143051		6.50833	0.0190735
6.51333	0.0114441		6.51417	0.14019		6.51433	0.0243187		6.5135	0.00286102		6.515	0.0171661
6.52	0.00953674		6.52083	0.138283		6.521	0.0224113		6.52017	0.00476837		6.52167	0.0143051
6.52667	0.00810623		6.5275	0.136852		6.52767	0.0190735		6.52683	0.00858307		6.52833	0.0109673
6.53333	0.00715256		6.53417	0.135899		6.53433	0.0157356		6.5335	0.0128746		6.535	0.00715256
6.54	0.00619888		6.54083	0.135422		6.541	0.0133514		6.54017	0.0162125		6.54167	0.00476837
6.54667	0.00572205		6.5475	0.135422		6.54767	0.0123978		6.54683	0.0171661		6.54833	0.00333786
6.55333	0.0038147		6.55417	0.135899		6.55433	0.0119209		6.5535	0.0166893		6.555	0.00429153
6.56	0.00286102		6.56083	0.135899		6.561	0.0123978		6.56017	0.0152588		6.56167	0.00572205
6.56667	0.00524521		6.5675	0.134945		6.56767	0.0138283		6.56683	0.0133514		6.56833	0.00667572
6.57333	0.0100136		6.57417	0.134945		6.57433	0.0152588		6.5735	0.0114441		6.575	0.00667572
6.58	0.0157356		6.58083	0.134945		6.581	0.0162125		6.58017	0.00905991		6.58167	0.00715256
6.58667	0.0200272		6.5875	0.134468		6.58767	0.0181198		6.58683	0.00858307		6.58833	0.00715256
6.59333	0.023365		6.59417	0.135422		6.59433	0.0200272		6.5935	0.00905991		6.595	0.00619888
6.6	0.0257492		6.60083	0.138283		6.601	0.0200272		6.60017	0.00953674		6.60167	0.00429153
6.60667	0.026226		6.6075	0.141621		6.60767	0.0185966		6.60683	0.00905991		6.60833	0.00190735
6.61333	0.0247955		6.61417	0.144005		6.61433	0.0181198		6.6135	0.00762939		6.615	0.00143051
6.62	0.0238419		6.62083	0.144005		6.621	0.0171661		6.62017	0.00667572		6.62167	0.00238419
6.62667	0.0247955		6.6275	0.144482		6.62767	0.0138283		6.62683	0.00476837		6.62833	0.00333786
6.63333	0.0271797		6.63417	0.144005		6.63433	0.00953674		6.6335	0.00333786		6.635	0.00333786
6.64	0.0300407		6.64083	0.143528		6.641	0.00667572		6.64017	0.00190735		6.64167	0.00333786
6.64667	0.0314713		6.6475	0.141144		6.64767	0.00572205		6.64683	0.000476837		6.64833	0.00429153
6.65333	0.0290871		6.65417	0.139713		6.65433	0.00572205		6.6535	-0.000476837		6.655	0.00572205
6.66	0.0257492		6.66083	0.139713		6.661	0.00572205		6.66017	-0.000476837		6.66167	0.00572205
6.66667	0.0214577		6.6675	0.139713		6.66767	0.00667572		6.66683	0.000953674		6.66833	0.00524521
6.67333	0.017643		6.67417	0.137806		6.67433	0.00858307		6.6735	0.00190735		6.675	0.00619888
6.68	0.014782		6.68083	0.134945		6.681	0.00905991		6.68017	0.00429153		6.68167	0.00762939
6.68667	0.0133514		6.6875	0.133038		6.68767	0.00858307		6.68683	0.00619888		6.68833	0.00858307
6.69333	0.014782		6.69417	0.133038		6.69433	0.00762939		6.6935	0.00762939		6.695	0.00810623
6.7	0.0162125		6.70083	0.134468		6.701	0.00667572		6.70017	0.00953674		6.70167	0.00667572
6.70667	0.0166893		6.7075	0.136375		6.70767	0.00667572		6.70683	0.0119209		6.70833	0.00619888
6.71333	0.0157356		6.71417	0.137806		6.71433	0.00810623		6.7135	0.0157356		6.715	0.00572205
6.72	0.0157356		6.72083	0.139236		6.721	0.0104904		6.72017	0.0185966		6.72167	0.00572205
6.72667	0.0162125		6.7275	0.139713		6.72767	0.0143051		6.72683	0.0200272		6.72833	0.00572205
6.73333	0.0157356		6.73417	0.13876		6.73433	0.0200272		6.7335	0.020504		6.735	0.00715256
6.74	0.0152588		6.74083	0.136375		6.741	0.0247955		6.74017	0.0200272		6.74167	0.00905991
6.74667	0.0152588		6.7475	0.133038		6.74767	0.0271797		6.74683	0.0185966		6.74833	0.0104904
6.75333	0.0166893		6.75417	0.13113		6.75433	0.0271797		6.7535	0.0157356		6.755	0.0123978
6.76	0.017643		6.76083	0.131607		6.761	0.0267029		6.76017	0.0133514		6.76167	0.014782
6.76667	0.0181198		6.7675	0.133514		6.76767	0.0267029		6.76683	0.0133514		6.76833	0.0171661
6.77333	0.0181198		6.77417	0.134945		6.77433	0.0257492		6.7735	0.014782		6.775	0.0181198
6.78	0.0190735		6.78083	0.135422		6.781	0.0247955		6.78017	0.0171661		6.78167	0.0171661
6.78667	0.0209808		6.7875	0.136852		6.78767	0.023365		6.78683	0.0185966		6.78833	0.0166893
6.79333	0.0228882		6.79417	0.138283		6.79433	0.0224113		6.7935	0.0190735		6.795	0.0166893
6.8	0.0238419		6.80083	0.138283		6.801	0.020504		6.80017	0.0200272		6.80167	0.0152588
6.80667	0.0238419		6.8075	0.136852		6.80767	0.017643		6.80683	0.0195503		6.80833	0.0133514
6.81333	0.023365		6.81417	0.135899		6.81433	0.0152588		6.8135	0.017643		6.815	0.0123978
6.82	0.023365		6.82083	0.136375		6.821	0.014782		6.82017	0.0152588		6.82167	0.0114441
6.82667	0.0224113		6.8275	0.138283		6.82767	0.0152588		6.82683	0.0143051		6.82833	0.00953674
6.83333	0.0214577		6.83417	0.14019		6.83433	0.0162125		6.8335	0.014782		6.835	0.00715256
6.84	0.0219345		6.84083	0.141621		6.841	0.0171661		6.84017	0.0162125		6.84167	0.00619888
6.84667	0.0228882		6.8475	0.142574		6.84767	0.0181198		6.84683	0.0171661		6.84833	0.00524521
6.85333	0.023365		6.85417	0.144005		6.85433	0.0185966		6.8535	0.0181198		6.855	0.00476837
6.86	0.023365		6.86083	0.145435		6.861	0.017643		6.86017	0.0181198		6.86167	0.00524521
6.86667	0.0243187		6.8675	0.144958		6.86767	0.0157356		6.86683	0.0166893		6.86833	0.00619888
6.87333	0.0252724		6.87417	0.144005		6.87433	0.0128746		6.8735	0.0152588		6.875	0.00762939
6.88	0.0247955		6.88083	0.143528		6.881	0.0114441		6.88017	0.0138283		6.88167	0.00715256
6.88667	0.0238419		6.8875	0.144482		6.88767	0.0104904		6.88683	0.0128746		6.88833	0.00667572
6.89333	0.0238419		6.89417	0.144958		6.89433	0.00953674		6.8935	0.0128746		6.895	0.00619888
6.9	0.0252724		6.90083	0.143528		6.901	0.00953674		6.90017	0.0138283		6.90167	0.00619888
6.90667	0.0267029		6.9075	0.141621		6.90767	0.0104904		6.90683	0.014782		6.90833	0.00667572
6.91333	0.0281334		6.91417	0.14019		6.91433	0.0123978		6.9135	0.0143051		6.915	0.00762939
6.92	0.0290871		6.92083	0.138283		6.921	0.014782		6.92017	0.0128746		6.92167	0.00953674
6.92667	0.0290871		6.9275	0.134945		6.92767	0.0171661		6.92683	0.0114441		6.92833	0.0128746
6.93333	0.0290871		6.93417	0.132561		6.93433	0.0200272		6.9335	0.0104904		6.935	0.0152588
6.94	0.0290871		6.94083	0.132561		6.941	0.0219345		6.94017	0.00953674		6.94167	0.0162125
6.94667	0.0281334		6.9475	0.134945		6.94767	0.0224113		6.94683	0.00905991		6.94833	0.0171661
6.95333	0.0252724		6.95417	0.136852		6.95433	0.0219345		6.9535	0.00905991		6.955	0.0185966
6.96	0.0228882		6.96083	0.139713		6.961	0.0214577		6.96017	0.00858307		6.96167	0.020504
6.96667	0.0228882		6.9675	0.142097		6.96767	0.020504		6.96683	0.00715256		6.96833	0.020504
6.97333	0.0238419		6.97417	0.144482		6.97433	0.0200272		6.9735	0.00476837		6.975	0.0195503
6.98	0.0243187		6.98083	0.145912		6.981	0.0195503		6.98017	0.00286102		6.98167	0.0185966
6.98667	0.0247955		6.9875	0.145912		6.98767	0.0190735		6.98683	0.00143051		6.98833	0.017643
6.99333	0.026226		6.99417	0.145435		6.99433	0.0190735		6.9935	0.000476837		6.995	0.0162125
7	0.0276566		7.00083	0.144005		7.001	0.0185966		7.00017	0.000953674		7.00167	0.0152588
7.00667	0.0281334		7.0075	0.144005		7.00767	0.017643		7.00683	0.00238419		7.00833	0.014782
7.01333	0.0271797		7.01417	0.143528		7.01433	0.0157356		7.0135	0.00572205		7.015	0.0157356
7.02	0.026226		7.02083	0.141621		7.021	0.0133514		7.02017	0.00953674		7.02167	0.0157356
7.02667	0.0243187		7.0275	0.139713		7.02767	0.0123978		7.02683	0.0114441		7.02833	0.0152588
7.03333	0.0238419		7.03417	0.137329		7.03433	0.0128746		7.0335	0.0123978		7.035	0.0138283
7.04	0.0243187		7.04083	0.136375		7.041	0.0133514		7.04017	0.0128746		7.04167	0.0109673
7.04667	0.026226		7.0475	0.136375		7.04767	0.0123978		7.04683	0.0143051		7.04833	0.0100136
7.05333	0.0276566		7.05417	0.136375		7.05433	0.0119209		7.0535	0.014782		7.055	0.00953674
7.06	0.0271797		7.06083	0.135899		7.061	0.0123978		7.06017	0.0133514		7.06167	0.0109673
7.06667	0.0247955		7.0675	0.135422		7.06767	0.0119209		7.06683	0.0119209		7.06833	0.0114441
7.07333	0.0214577		7.07417	0.135422		7.07433	0.0104904		7.0735	0.0109673		7.075	0.0119209
7.08	0.0171661		7.08083	0.135899		7.081	0.00905991		7.08017	0.0100136		7.08167	0.0128746
7.08667	0.0143051		7.0875	0.136375		7.08767	0.00858307		7.08683	0.00810623		7.08833	0.0123978
7.09333	0.0128746		7.09417	0.137329		7.09433	0.00715256		7.0935	0.00667572		7.095	0.0114441
7.1	0.0143051		7.10083	0.139236		7.101	0.00524521		7.10017	0.00619888		7.10167	0.0104904
7.10667	0.0171661		7.1075	0.141621		7.10767	0.00476837		7.10683	0.00715256		7.10833	0.0109673
7.11333	0.0195503		7.11417	0.143051		7.11433	0.00524521		7.1135	0.00905991		7.115	0.0128746
7.12	0.0209808		7.12083	0.144005		7.121	0.00572205		7.12017	0.0119209		7.12167	0.0143051
7.12667	0.0209808		7.1275	0.143528		7.12767	0.00524521		7.12683	0.0152588		7.12833	0.014782
7.13333	0.020504		7.13417	0.141621		7.13433	0.00476837		7.1335	0.017643		7.135	0.0157356
7.14	0.0200272		7.14083	0.139236		7.141	0.0038147		7.14017	0.017643		7.14167	0.0166893
7.14667	0.020504		7.1475	0.137806		7.14767	0.00333786		7.14683	0.0152588		7.14833	0.0166893
7.15333	0.0209808		7.15417	0.139236		7.15433	0.00429153		7.1535	0.0123978		7.155	0.0157356
7.16	0.0214577		7.16083	0.142574		7.161	0.00762939		7.16017	0.0104904		7.16167	0.0157356
7.16667	0.0224113		7.1675	0.146389		7.16767	0.0114441		7.16683	0.00858307		7.16833	0.0157356
7.17333	0.0228882		7.17417	0.146866		7.17433	0.0152588		7.1735	0.00715256		7.175	0.0143051
7.18	0.0238419		7.18083	0.145912		7.181	0.017643		7.18017	0.00715256		7.18167	0.0128746
7.18667	0.0252724		7.1875	0.144958		7.18767	0.0181198		7.18683	0.00858307		7.18833	0.0119209
7.19333	0.0267029		7.19417	0.143528		7.19433	0.0162125		7.1935	0.0104904		7.195	0.0114441
7.2	0.0290871		7.20083	0.140667		7.201	0.0133514		7.20017	0.0104904		7.20167	0.0109673
7.20667	0.0314713		7.2075	0.137329		7.20767	0.0109673		7.20683	0.0104904		7.20833	0.0119209
7.21333	0.0319481		7.21417	0.135899		7.21433	0.00905991		7.2135	0.0109673		7.215	0.0138283
7.22	0.0300407		7.22083	0.135899		7.221	0.00953674		7.22017	0.0128746		7.22167	0.0152588
7.22667	0.0271797		7.2275	0.135422		7.22767	0.0109673		7.22683	0.0138283		7.22833	0.0166893
7.23333	0.0247955		7.23417	0.134468		7.23433	0.0128746		7.2335	0.0138283		7.235	0.0181198
7.24	0.0243187		7.24083	0.133514		7.241	0.0143051		7.24017	0.0128746		7.24167	0.0200272
7.24667	0.0238419		7.2475	0.133991		7.24767	0.0162125		7.24683	0.0119209		7.24833	0.0209808
7.25333	0.0243187		7.25417	0.136375		7.25433	0.0181198		7.2535	0.0104904		7.255	0.0214577
7.26	0.0243187		7.26083	0.139236		7.261	0.0195503		7.26017	0.00858307		7.26167	0.0214577
7.26667	0.0247955		7.2675	0.144005		7.26767	0.0200272		7.26683	0.00810623		7.26833	0.020504
7.27333	0.0247955		7.27417	0.146866		7.27433	0.0195503		7.2735	0.00810623		7.275	0.0185966
7.28	0.023365		7.28083	0.148773		7.281	0.017643		7.28017	0.00858307		7.28167	0.0152588
7.28667	0.0219345		7.2875	0.149727		7.28767	0.0152588		7.28683	0.00905991		7.28833	0.0123978
7.29333	0.0219345		7.29417	0.150681		7.29433	0.0128746		7.2935	0.00953674		7.295	0.0104904
7.3	0.023365		7.30083	0.152111		7.301	0.0114441		7.30017	0.0104904		7.30167	0.0104904
7.30667	0.0252724		7.3075	0.152111		7.30767	0.0100136		7.30683	0.0109673		7.30833	0.0123978
7.31333	0.026226		7.31417	0.151634		7.31433	0.00905991		7.3135	0.0109673		7.315	0.014782
7.32	0.0257492		7.32083	0.150681		7.321	0.0100136		7.32017	0.0128746		7.32167	0.017643
7.32667	0.0247955		7.3275	0.148296		7.32767	0.0119209		7.32683	0.0138283		7.32833	0.0195503
7.33333	0.0224113		7.33417	0.145435		7.33433	0.0133514		7.3335	0.014782		7.335	0.0200272
7.34	0.0200272		7.34083	0.141621		7.341	0.0152588		7.34017	0.014782		7.34167	0.0181198
7.34667	0.0171661		7.3475	0.13876		7.34767	0.0181198		7.34683	0.0138283		7.34833	0.014782
7.35333	0.0157356		7.35417	0.137806		7.35433	0.0219345		7.3535	0.0128746		7.355	0.0123978
7.36	0.0152588		7.36083	0.139713		7.361	0.0243187		7.36017	0.0128746		7.36167	0.0114441
7.36667	0.014782		7.3675	0.142574		7.36767	0.0238419		7.36683	0.0128746		7.36833	0.0100136
7.37333	0.014782		7.37417	0.145435		7.37433	0.0224113		7.3735	0.0128746		7.375	0.00858307
7.38	0.0143051		7.38083	0.14782		7.381	0.0200272		7.38017	0.0133514		7.38167	0.00858307
7.38667	0.0157356		7.3875	0.148296		7.38767	0.0171661		7.38683	0.0138283		7.38833	0.00905991
7.39333	0.0181198		7.39417	0.145912		7.39433	0.0138283		7.3935	0.0138283		7.395	0.00953674
7.4	0.0200272		7.40083	0.141621		7.401	0.0114441		7.40017	0.0123978		7.40167	0.00953674
7.40667	0.0219345		7.4075	0.138283		7.40767	0.0114441		7.40683	0.0104904		7.40833	0.0109673
7.41333	0.023365		7.41417	0.135899		7.41433	0.0123978		7.4135	0.00905991		7.415	0.0128746
7.42	0.0257492		7.42083	0.134468		7.421	0.0133514		7.42017	0.00810623		7.42167	0.0152588
7.42667	0.026226		7.4275	0.132561		7.42767	0.0143051		7.42683	0.00762939		7.42833	0.0166893
7.43333	0.0243187		7.43417	0.132561		7.43433	0.014782		7.4335	0.00858307		7.435	0.0171661
7.44	0.0228882		7.44083	0.133514		7.441	0.0143051		7.44017	0.00905991		7.44167	0.0162125
7.44667	0.0214577		7.4475	0.135422		7.44767	0.0128746		7.44683	0.00810623		7.44833	0.0143051
7.45333	0.020504		7.45417	0.136375		7.45433	0.0109673		7.4535	0.00667572		7.455	0.0123978
7.46	0.0195503		7.46083	0.136852		7.461	0.00858307		7.46017	0.00667572		7.46167	0.0114441
7.46667	0.0195503		7.4675	0.137806		7.46767	0.00619888		7.46683	0.00619888		7.46833	0.0109673
7.47333	0.020504		7.47417	0.14019		7.47433	0.00476837		7.4735	0.00524521		7.475	0.0100136
7.48	0.020504		7.48083	0.142574		7.481	0.0038147		7.48017	0.00429153		7.48167	0.0114441
7.48667	0.0200272		7.4875	0.144482		7.48767	0.0038147		7.48683	0.00476837		7.48833	0.014782
7.49333	0.0195503		7.49417	0.145912		7.49433	0.00429153		7.4935	0.00572205		7.495	0.0171661
7.5	0.020504		7.50083	0.148296		7.501	0.00524521		7.50017	0.00667572		7.50167	0.017643
7.50667	0.0209808		7.5075	0.149727		7.50767	0.00476837		7.50683	0.00810623		7.50833	0.0171661
7.51333	0.0224113		7.51417	0.149727		7.51433	0.00429153		7.5135	0.0104904		7.515	0.0171661
7.52	0.0247955		7.52083	0.147343		7.521	0.00524521		7.52017	0.0128746		7.52167	0.0152588
7.52667	0.0281334		7.5275	0.144005		7.52767	0.00715256		7.52683	0.0152588		7.52833	0.0114441
7.53333	0.0319481		7.53417	0.139713		7.53433	0.00858307		7.5335	0.0162125		7.535	0.00715256
7.54	0.0333786		7.54083	0.137329		7.541	0.00858307		7.54017	0.0171661		7.54167	0.00429153
7.54667	0.0324249		7.5475	0.135422		7.54767	0.00905991		7.54683	0.0157356		7.54833	0.00238419
7.55333	0.0295639		7.55417	0.134468		7.55433	0.0104904		7.5535	0.0143051		7.555	0.00143051
7.56	0.0271797		7.56083	0.133991		7.561	0.0100136		7.56017	0.0128746		7.56167	0.00143051
7.56667	0.0243187		7.5675	0.133514		7.56767	0.00715256		7.56683	0.0119209		7.56833	0.00333786
7.57333	0.020504		7.57417	0.134468		7.57433	0.0038147		7.5735	0.0114441		7.575	0.00476837
7.58	0.0171661		7.58083	0.133514		7.581	0.00238419		7.58017	0.0104904		7.58167	0.00619888
7.58667	0.0162125		7.5875	0.132084		7.58767	0.000953674		7.58683	0.00905991		7.58833	0.00619888
7.59333	0.0171661		7.59417	0.1297		7.59433	-0.000476837		7.5935	0.00715256		7.595	0.00619888
7.6	0.0171661		7.60083	0.127792		7.601	-0.000953674		7.60017	0.00524521		7.60167	0.00619888
7.60667	0.0171661		7.6075	0.126362		7.60767	0		7.60683	0.00333786		7.60833	0.00619888
7.61333	0.017643		7.61417	0.125408		7.61433	0.00190735		7.6135	0.00143051		7.615	0.00715256
7.62	0.0185966		7.62083	0.124931		7.621	0.00190735		7.62017	0.000476837		7.62167	0.00762939
7.62667	0.0200272		7.6275	0.124931		7.62767	0.00190735		7.62683	0.000953674		7.62833	0.00762939
7.63333	0.0214577		7.63417	0.126362		7.63433	0.00190735		7.6335	0.00190735		7.635	0.00810623
7.64	0.0219345		7.64083	0.1297		7.641	0.00190735		7.64017	0.0038147		7.64167	0.00953674
7.64667	0.0219345		7.6475	0.131607		7.64767	0.000953674		7.64683	0.00524521		7.64833	0.0104904
7.65333	0.0200272		7.65417	0.132084		7.65433	0		7.6535	0.00667572		7.655	0.0114441
7.66	0.0181198		7.66083	0.131607		7.661	0.000476837		7.66017	0.00810623		7.66167	0.0128746
7.66667	0.0171661		7.6675	0.1297		7.66767	0.000953674		7.66683	0.00905991		7.66833	0.014782
7.67333	0.0162125		7.67417	0.127316		7.67433	0.000953674		7.6735	0.0104904		7.675	0.0166893
7.68	0.0157356		7.68083	0.123978		7.681	0.000953674		7.68017	0.0114441		7.68167	0.0162125
7.68667	0.0166893		7.6875	0.122547		7.68767	0.00143051		7.68683	0.0119209		7.68833	0.0138283
7.69333	0.0200272		7.69417	0.123024		7.69433	0.00238419		7.6935	0.0114441		7.695	0.0114441
7.7	0.0238419		7.70083	0.125885		7.701	0.00286102		7.70017	0.0100136		7.70167	0.00953674
7.70667	0.0247955		7.7075	0.130653		7.70767	0.00476837		7.70683	0.00762939		7.70833	0.00715256
7.71333	0.0243187		7.71417	0.136375		7.71433	0.00810623		7.7135	0.00476837		7.715	0.00572205
7.72	0.0243187		7.72083	0.13876		7.721	0.0114441		7.72017	0.00190735		7.72167	0.00524521
7.72667	0.0247955		7.7275	0.138283		7.72767	0.0133514		7.72683	0		7.72833	0.00619888
7.73333	0.0243187		7.73417	0.136852		7.73433	0.0138283		7.7335	-0.000476837		7.735	0.00715256
7.74	0.023365		7.74083	0.135422		7.741	0.0133514		7.74017	-0.000953674		7.74167	0.00858307
7.74667	0.0219345		7.7475	0.132084		7.74767	0.0119209		7.74683	-0.00143051		7.74833	0.0100136
7.75333	0.0214577		7.75417	0.126839		7.75433	0.0100136		7.7535	-0.000953674		7.755	0.0104904
7.76	0.020504		7.76083	0.123501		7.761	0.00858307		7.76017	0.000476837		7.76167	0.00953674
7.76667	0.0190735		7.7675	0.122547		7.76767	0.00905991		7.76683	0.00143051		7.76833	0.00810623
7.77333	0.0181198		7.77417	0.123024		7.77433	0.0104904		7.7735	0.00286102		7.775	0.00619888
7.78	0.017643		7.78083	0.123501		7.781	0.0114441		7.78017	0.00572205		7.78167	0.00429153
7.78667	0.0185966		7.7875	0.123978		7.78767	0.0128746		7.78683	0.0104904		7.78833	0.00286102
7.79333	0.0190735		7.79417	0.125408		7.79433	0.0138283		7.7935	0.014782		7.795	0.00143051
7.8	0.0190735		7.80083	0.127316		7.801	0.014782		7.80017	0.0181198		7.80167	0.000476837
7.80667	0.0190735		7.8075	0.1297		7.80767	0.0138283		7.80683	0.020504		7.80833	0.000476837
7.81333	0.0195503		7.81417	0.13113		7.81433	0.0128746		7.8135	0.0219345		7.815	0.00238419
7.82	0.0195503		7.82083	0.130653		7.821	0.0119209		7.82017	0.0219345		7.82167	0.00476837
7.82667	0.0181198		7.8275	0.130653		7.82767	0.0104904		7.82683	0.020504		7.82833	0.00619888
7.83333	0.0166893		7.83417	0.130653		7.83433	0.00715256		7.8335	0.0200272		7.835	0.00715256
7.84	0.0171661		7.84083	0.132084		7.841	0.00286102		7.84017	0.020504		7.84167	0.00762939
7.84667	0.017643		7.8475	0.132561		7.84767	-0.000953674		7.84683	0.0200272		7.84833	0.00810623
7.85333	0.0152588		7.85417	0.132561		7.85433	-0.00238419		7.8535	0.0181198		7.855	0.00619888
7.86	0.0128746		7.86083	0.132084		7.861	-0.00143051		7.86017	0.0166893		7.86167	0.00286102
7.86667	0.0119209		7.8675	0.13113		7.86767	0.000476837		7.86683	0.014782		7.86833	0
7.87333	0.0119209		7.87417	0.129223		7.87433	0.00333786		7.8735	0.0133514		7.875	-0.000953674
7.88	0.0104904		7.88083	0.127316		7.881	0.00619888		7.88017	0.0119209		7.88167	-0.000953674
7.88667	0.00762939		7.8875	0.125885		7.88767	0.00905991		7.88683	0.0114441		7.88833	-0.000953674
7.89333	0.00619888		7.89417	0.124931		7.89433	0.0114441		7.8935	0.0109673		7.895	0
7.9	0.00762939		7.90083	0.124454		7.901	0.0123978		7.90017	0.00953674		7.90167	0.00238419
7.90667	0.00953674		7.9075	0.124454		7.90767	0.0128746		7.90683	0.00715256		7.90833	0.00429153
7.91333	0.0109673		7.91417	0.123978		7.91433	0.0133514		7.9135	0.00524521		7.915	0.00524521
7.92	0.0128746		7.92083	0.121117		7.921	0.014782		7.92017	0.00333786		7.92167	0.00572205
7.92667	0.0157356		7.9275	0.116825		7.92767	0.0143051		7.92683	0.00190735		7.92833	0.00572205
7.93333	0.017643		7.93417	0.11301		7.93433	0.0138283		7.9335	0.00143051		7.935	0.00524521
7.94	0.0171661		7.94083	0.111103		7.941	0.0104904		7.94017	0.0038147		7.94167	0.00429153
7.94667	0.0138283		7.9475	0.11158		7.94767	0.00619888		7.94683	0.00667572		7.94833	0.00476837
7.95333	0.0104904		7.95417	0.113487		7.95433	0.00286102		7.9535	0.00905991		7.955	0.00619888
7.96	0.00810623		7.96083	0.116825		7.961	0		7.96017	0.00858307		7.96167	0.00762939
7.96667	0.00667572		7.9675	0.120163		7.96767	-0.00143051		7.96683	0.00667572		7.96833	0.00810623
7.97333	0.00715256		7.97417	0.123024		7.97433	-0.00333786		7.9735	0.00476837		7.975	0.00858307
7.98	0.00762939		7.98083	0.125885		7.981	-0.00429153		7.98017	0.00333786		7.98167	0.00762939
7.98667	0.00953674		7.9875	0.127316		7.98767	-0.0038147		7.98683	0.00143051		7.98833	0.00572205
7.99333	0.0123978		7.99417	0.127792		7.99433	-0.00143051		7.9935	0.000476837		7.995	0.0038147
8	0.0143051		8.00083	0.127792		8.001	0.00238419		8.00017	0.00143051		8.00167	0.0038147
8.00667	0.0152588		8.0075	0.126839		8.00767	0.00619888		8.00683	0.00286102		8.00833	0.00524521
8.01333	0.0152588		8.01417	0.124454		8.01433	0.00905991		8.0135	0.00333786		8.015	0.00762939
8.02	0.0152588		8.02083	0.12064		8.021	0.0104904		8.02017	0.00190735		8.02167	0.0100136
8.02667	0.0152588		8.0275	0.117302		8.02767	0.00953674		8.02683	-0.000476837		8.02833	0.0114441
8.03333	0.014782		8.03417	0.117302		8.03433	0.00715256		8.0335	-0.00286102		8.035	0.0119209
8.04	0.0143051		8.04083	0.118256		8.041	0.0038147		8.04017	-0.00429153		8.04167	0.0109673
8.04667	0.014782		8.0475	0.12064		8.04767	0.000953674		8.04683	-0.00524521		8.04833	0.00858307
8.05333	0.014782		8.05417	0.124931		8.05433	0		8.0535	-0.00524521		8.055	0.00667572
8.06	0.0143051		8.06083	0.1297		8.061	0		8.06017	-0.00524521		8.06167	0.00524521
8.06667	0.0128746		8.0675	0.133038		8.06767	0.000476837		8.06683	-0.00524521		8.06833	0.0038147
8.07333	0.0104904		8.07417	0.133991		8.07433	0.00143051		8.0735	-0.00524521		8.075	0.000953674
8.08	0.00905991		8.08083	0.133991		8.081	0.00190735		8.08017	-0.00429153		8.08167	-0.00190735
8.08667	0.00905991		8.0875	0.132561		8.08767	0.00333786		8.08683	-0.00286102		8.08833	-0.00286102
8.09333	0.0100136		8.09417	0.13113		8.09433	0.00476837		8.0935	-0.00143051		8.095	-0.0038147
8.1	0.0104904		8.10083	0.130177		8.101	0.00619888		8.10017	0.000953674		8.10167	-0.0038147
8.10667	0.0114441		8.1075	0.130177		8.10767	0.00715256		8.10683	0.00333786		8.10833	-0.00286102
8.11333	0.0128746		8.11417	0.129223		8.11433	0.00715256		8.1135	0.00429153		8.115	-0.00143051
8.12	0.0123978		8.12083	0.126839		8.121	0.00619888		8.12017	0.00429153		8.12167	0.000476837
8.12667	0.0104904		8.1275	0.123978		8.12767	0.00429153		8.12683	0.00238419		8.12833	0.00143051
8.13333	0.00810623		8.13417	0.121117		8.13433	0.0038147		8.1335	-0.000476837		8.135	0.00143051
8.14	0.00715256		8.14083	0.117779		8.141	0.00524521		8.14017	-0.0038147		8.14167	0.000476837
8.14667	0.00715256		8.1475	0.113964		8.14767	0.00667572		8.14683	-0.00667572		8.14833	-0.000476837
8.15333	0.00667572		8.15417	0.11158		8.15433	0.00810623		8.1535	-0.00715256		8.155	-0.00143051
8.16	0.00715256		8.16083	0.11158		8.161	0.00905991		8.16017	-0.00667572		8.16167	-0.00143051
8.16667	0.00715256		8.1675	0.113964		8.16767	0.00905991		8.16683	-0.00572205		8.16833	-0.000476837
8.17333	0.00667572		8.17417	0.116825		8.17433	0.00810623		8.1735	-0.00476837		8.175	0.000476837
8.18	0.00572205		8.18083	0.118732		8.181	0.00667572		8.18017	-0.00333786		8.18167	0.000953674
8.18667	0.00572205		8.1875	0.119209		8.18767	0.00619888		8.18683	-0.00333786		8.18833	0.000476837
8.19333	0.00667572		8.19417	0.119686		8.19433	0.00572205		8.1935	-0.00429153		8.195	0
8.2	0.00858307		8.20083	0.118732		8.201	0.00524521		8.20017	-0.00572205		8.20167	-0.000953674
8.20667	0.0100136		8.2075	0.116348		8.20767	0.00476837		8.20683	-0.00667572		8.20833	-0.00143051
8.21333	0.0109673		8.21417	0.114918		8.21433	0.0038147		8.2135	-0.00524521		8.215	-0.00190735
8.22	0.0114441		8.22083	0.114918		8.221	0.00143051		8.22017	-0.00333786		8.22167	-0.000953674
8.22667	0.0114441		8.2275	0.115395		8.22767	-0.00238419		8.22683	-0.000476837		8.22833	0.00238419
8.23333	0.0104904		8.23417	0.115395		8.23433	-0.00524521		8.2335	0.00333786		8.235	0.0038147
8.24	0.00810623		8.24083	0.114441		8.241	-0.00667572		8.24017	0.00524521		8.24167	0.00476837
8.24667	0.00524521		8.2475	0.113487		8.24767	-0.00715256		8.24683	0.00572205		8.24833	0.00429153
8.25333	0.0038147		8.25417	0.112534		8.25433	-0.00715256		8.2535	0.0038147		8.255	0.00429153
8.26	0.00333786		8.26083	0.112057		8.261	-0.00572205		8.26017	0.00286102		8.26167	0.0038147
8.26667	0.0038147		8.2675	0.112534		8.26767	-0.00286102		8.26683	0.00190735		8.26833	0.00333786
8.27333	0.00524521		8.27417	0.113487		8.27433	-0.000476837		8.2735	0		8.275	0.00429153
8.28	0.00715256		8.28083	0.115395		8.281	0.00190735		8.28017	0		8.28167	0.00572205
8.28667	0.0109673		8.2875	0.117302		8.28767	0.0038147		8.28683	0.000953674		8.28833	0.00572205
8.29333	0.0138283		8.29417	0.118256		8.29433	0.00524521		8.2935	0.00238419		8.295	0.00476837
8.3	0.014782		8.30083	0.118256		8.301	0.00572205		8.30017	0.00333786		8.30167	0.00238419
8.30667	0.0138283		8.3075	0.117302		8.30767	0.00619888		8.30683	0.0038147		8.30833	-0.000953674
8.31333	0.0114441		8.31417	0.117779		8.31433	0.00572205		8.3135	0.00429153		8.315	-0.00572205
8.32	0.0104904		8.32083	0.119209		8.321	0.00524521		8.32017	0.00476837		8.32167	-0.00953674
8.32667	0.00953674		8.3275	0.121593		8.32767	0.00429153		8.32683	0.00524521		8.32833	-0.0114441
8.33333	0.00953674		8.33417	0.12207		8.33433	0.00333786		8.3335	0.00476837		8.335	-0.0119209
8.34	0.0100136		8.34083	0.12207		8.341	0.00238419		8.34017	0.00429153		8.34167	-0.0119209
8.34667	0.0109673		8.3475	0.121593		8.34767	0.00190735		8.34683	0.00333786		8.34833	-0.0104904
8.35333	0.0114441		8.35417	0.119209		8.35433	0.0038147		8.3535	0.00238419		8.355	-0.00810623
8.36	0.0114441		8.36083	0.115871		8.361	0.00619888		8.36017	0.000476837		8.36167	-0.00572205
8.36667	0.0100136		8.3675	0.112057		8.36767	0.00715256		8.36683	-0.00143051		8.36833	-0.0038147
8.37333	0.00905991		8.37417	0.109196		8.37433	0.00762939		8.3735	-0.0038147		8.375	-0.00190735
8.38	0.00810623		8.38083	0.108242		8.381	0.00715256		8.38017	-0.00619888		8.38167	-0.000476837
8.38667	0.00762939		8.3875	0.108242		8.38767	0.00667572		8.38683	-0.00953674		8.38833	0.000953674
8.39333	0.00715256		8.39417	0.108719		8.39433	0.00524521		8.3935	-0.0123978		8.395	0.00143051
8.4	0.00715256		8.40083	0.108719		8.401	0.0038147		8.40017	-0.0143051		8.40167	0.00143051
8.40667	0.00810623		8.4075	0.108719		8.40767	0.00476837		8.40683	-0.0143051		8.40833	0.000953674
8.41333	0.00953674		8.41417	0.109196		8.41433	0.00476837		8.4135	-0.0119209		8.415	0.000476837
8.42	0.0114441		8.42083	0.108719		8.421	0.00476837		8.42017	-0.00810623		8.42167	0.000953674
8.42667	0.0128746		8.4275	0.106812		8.42767	0.00286102		8.42683	-0.00333786		8.42833	0
8.43333	0.0138283		8.43417	0.104427		8.43433	0.000953674		8.4335	-0.000953674		8.435	-0.000953674
8.44	0.0133514		8.44083	0.104427		8.441	-0.000953674		8.44017	0.000476837		8.44167	-0.00143051
8.44667	0.0119209		8.4475	0.105858		8.44767	-0.00286102		8.44683	0.000953674		8.44833	-0.000953674
8.45333	0.00905991		8.45417	0.108242		8.45433	-0.00333786		8.4535	0		8.455	-0.000476837
8.46	0.00572205		8.46083	0.109673		8.461	-0.00143051		8.46017	-0.00143051		8.46167	0
8.46667	0.00286102		8.4675	0.11158		8.46767	0.00143051		8.46683	-0.00190735		8.46833	0.00143051
8.47333	0.00190735		8.47417	0.113487		8.47433	0.00476837		8.4735	-0.00143051		8.475	0.00190735
8.48	0.00190735		8.48083	0.114441		8.481	0.00619888		8.48017	-0.000476837		8.48167	0.000953674
8.48667	0.000953674		8.4875	0.113487		8.48767	0.00667572		8.48683	0.000476837		8.48833	-0.000476837
8.49333	-0.000476837		8.49417	0.112534		8.49433	0.00572205		8.4935	0.000476837		8.495	-0.000953674
8.5	-0.000476837		8.50083	0.11301		8.501	0.0038147		8.50017	0.000476837		8.50167	-0.00143051
8.50667	0		8.5075	0.114441		8.50767	0.000476837		8.50683	0.000476837		8.50833	-0.00286102
8.51333	0		8.51417	0.115871		8.51433	-0.00286102		8.5135	0.000476837		8.515	-0.0038147
8.52	0.000476837		8.52083	0.115395		8.521	-0.00476837		8.52017	0.000476837		8.52167	-0.00333786
8.52667	0.00190735		8.5275	0.114918		8.52767	-0.00619888		8.52683	0		8.52833	-0.00143051
8.53333	0.00476837		8.53417	0.114918		8.53433	-0.00667572		8.5335	0		8.535	0.000476837
8.54	0.00619888		8.54083	0.114441		8.541	-0.00715256		8.54017	0.000476837		8.54167	0.00143051
8.54667	0.00762939		8.5475	0.115395		8.54767	-0.00572205		8.54683	-0.000476837		8.54833	0.00286102
8.55333	0.00953674		8.55417	0.116825		8.55433	-0.00238419		8.5535	-0.00238419		8.555	0.0038147
8.56	0.0114441		8.56083	0.118256		8.561	0.000476837		8.56017	-0.00238419		8.56167	0.0038147
8.56667	0.0114441		8.5675	0.119209		8.56767	0.00190735		8.56683	-0.00143051		8.56833	0.00238419
8.57333	0.0104904		8.57417	0.119209		8.57433	0.00333786		8.5735	0		8.575	0.000476837
8.58	0.0104904		8.58083	0.118732		8.581	0.00572205		8.58017	0.000476837		8.58167	-0.000476837
8.58667	0.0104904		8.5875	0.118256		8.58767	0.00762939		8.58683	0.00190735		8.58833	-0.000953674
8.59333	0.0100136		8.59417	0.117302		8.59433	0.00762939		8.5935	0.00333786		8.595	-0.000476837
8.6	0.00858307		8.60083	0.116825		8.601	0.00667572		8.60017	0.00286102		8.60167	0.000953674
8.60667	0.00715256		8.6075	0.117779		8.60767	0.00667572		8.60683	0.00190735		8.60833	0.00238419
8.61333	0.00572205		8.61417	0.119686		8.61433	0.00667572		8.6135	0.00143051		8.615	0.00190735
8.62	0.0038147		8.62083	0.121593		8.621	0.00715256		8.62017	0.000953674		8.62167	-0.000476837
8.62667	0.000953674		8.6275	0.12207		8.62767	0.00572205		8.62683	-0.000953674		8.62833	-0.00190735
8.63333	-0.000953674		8.63417	0.121117		8.63433	0.00476837		8.6335	-0.00238419		8.635	-0.00238419
8.64	-0.00238419		8.64083	0.119686		8.641	0.00333786		8.64017	-0.00286102		8.64167	-0.0038147
8.64667	-0.00238419		8.6475	0.117302		8.64767	0.00286102		8.64683	-0.00286102		8.64833	-0.00429153
8.65333	-0.00143051		8.65417	0.114918		8.65433	0.00143051		8.6535	-0.00429153		8.655	-0.00190735
8.66	0.000476837		8.66083	0.112534		8.661	-0.000476837		8.66017	-0.00572205		8.66167	0.00143051
8.66667	0.00238419		8.6675	0.110626		8.66767	-0.00286102		8.66683	-0.00476837		8.66833	0.0038147
8.67333	0.0038147		8.67417	0.109673		8.67433	-0.00429153		8.6735	-0.00286102		8.675	0.00476837
8.68	0.00429153		8.68083	0.109673		8.681	-0.00429153		8.68017	0		8.68167	0.00476837
8.68667	0.00429153		8.6875	0.110626		8.68767	-0.00429153		8.68683	0.00190735		8.68833	0.00333786
8.69333	0.0038147		8.69417	0.110149		8.69433	-0.00333786		8.6935	0.0038147		8.695	-0.000476837
8.7	0.00429153		8.70083	0.109196		8.701	-0.00238419		8.70017	0.00619888		8.70167	-0.00524521
8.70667	0.00476837		8.7075	0.108242		8.70767	-0.000953674		8.70683	0.00715256		8.70833	-0.00858307
8.71333	0.00429153		8.71417	0.107765		8.71433	0		8.7135	0.00619888		8.715	-0.0104904
8.72	0.00476837		8.72083	0.107765		8.721	0.000953674		8.72017	0.00429153		8.72167	-0.0100136
8.72667	0.00572205		8.7275	0.107288		8.72767	0.00190735		8.72683	0.00286102		8.72833	-0.00762939
8.73333	0.00572205		8.73417	0.107288		8.73433	0.00143051		8.7335	0.00190735		8.735	-0.00333786
8.74	0.0038147		8.74083	0.107765		8.741	0.000953674		8.74017	0.00238419		8.74167	0.000476837
8.74667	0.00238419		8.7475	0.108242		8.74767	0.000953674		8.74683	0.00429153		8.74833	0.00429153
8.75333	0.00238419		8.75417	0.108242		8.75433	0.000476837		8.7535	0.00667572		8.755	0.00619888
8.76	0.00286102		8.76083	0.106812		8.761	-0.000476837		8.76017	0.00905991		8.76167	0.00667572
8.76667	0.00286102		8.7675	0.105858		8.76767	-0.00143051		8.76683	0.00953674		8.76833	0.00572205
8.77333	0.00333786		8.77417	0.105858		8.77433	-0.00190735		8.7735	0.00762939		8.775	0.00476837
8.78	0.00429153		8.78083	0.105858		8.781	-0.00143051		8.78017	0.00476837		8.78167	0.00333786
8.78667	0.00476837		8.7875	0.107288		8.78767	-0.000476837		8.78683	0.000953674		8.78833	0.000476837
8.79333	0.00476837		8.79417	0.109196		8.79433	0.00143051		8.7935	-0.00143051		8.795	-0.00238419
8.8	0.00572205		8.80083	0.112534		8.801	0.00286102		8.80017	-0.0038147		8.80167	-0.00429153
8.80667	0.00715256		8.8075	0.114441		8.80767	0.00333786		8.80683	-0.00619888		8.80833	-0.00524521
8.81333	0.00905991		8.81417	0.115871		8.81433	0.00286102		8.8135	-0.00762939		8.815	-0.00667572
8.82	0.0109673		8.82083	0.115871		8.821	0.00190735		8.82017	-0.00810623		8.82167	-0.00810623
8.82667	0.0119209		8.8275	0.116348		8.82767	0.000953674		8.82683	-0.00762939		8.82833	-0.00905991
8.83333	0.0109673		8.83417	0.115871		8.83433	-0.000476837		8.8335	-0.00762939		8.835	-0.0104904
8.84	0.00858307		8.84083	0.113964		8.841	-0.000953674		8.84017	-0.00667572		8.84167	-0.0119209
8.84667	0.00619888		8.8475	0.112057		8.84767	-0.000476837		8.84683	-0.00429153		8.84833	-0.0133514
8.85333	0.00476837		8.85417	0.110626		8.85433	0		8.8535	-0.00190735		8.855	-0.014782
8.86	0.00333786		8.86083	0.110149		8.861	0		8.86017	0.000953674		8.86167	-0.0162125
8.86667	0.00286102		8.8675	0.109673		8.86767	0		8.86683	0.0038147		8.86833	-0.0171661
8.87333	0.00476837		8.87417	0.110626		8.87433	-0.00190735		8.8735	0.00572205		8.875	-0.0166893
8.88	0.00810623		8.88083	0.112057		8.881	-0.00429153		8.88017	0.00762939		8.88167	-0.014782
8.88667	0.0114441		8.8875	0.113487		8.88767	-0.00715256		8.88683	0.00905991		8.88833	-0.0109673
8.89333	0.0123978		8.89417	0.114918		8.89433	-0.00905991		8.8935	0.0100136		8.895	-0.00715256
8.9	0.0123978		8.90083	0.114918		8.901	-0.0100136		8.90017	0.0100136		8.90167	-0.00476837
8.90667	0.0128746		8.9075	0.113487		8.90767	-0.00905991		8.90683	0.00858307		8.90833	-0.00286102
8.91333	0.0128746		8.91417	0.11158		8.91433	-0.00810623		8.9135	0.00810623		8.915	-0.00143051
8.92	0.0114441		8.92083	0.109673		8.921	-0.00667572		8.92017	0.00810623		8.92167	-0.000476837
8.92667	0.00858307		8.9275	0.109196		8.92767	-0.00524521		8.92683	0.00715256		8.92833	-0.00143051
8.93333	0.00619888		8.93417	0.110626		8.93433	-0.0038147		8.9335	0.00524521		8.935	-0.00286102
8.94	0.00429153		8.94083	0.11158		8.941	-0.00333786		8.94017	0.00429153		8.94167	-0.00286102
8.94667	0.00286102		8.9475	0.111103		8.94767	-0.0038147		8.94683	0.00333786		8.94833	-0.00190735
8.95333	0.00143051		8.95417	0.110149		8.95433	-0.0038147		8.9535	0.000953674		8.955	-0.00190735
8.96	0.00143051		8.96083	0.108719		8.961	-0.00476837		8.96017	-0.00238419		8.96167	-0.00286102
8.96667	0.00333786		8.9675	0.105381		8.96767	-0.00667572		8.96683	-0.00429153		8.96833	-0.00333786
8.97333	0.00619888		8.97417	0.101089		8.97433	-0.00953674		8.9735	-0.00429153		8.975	-0.00143051
8.98	0.00858307		8.98083	0.0977516		8.981	-0.0123978		8.98017	-0.00333786		8.98167	0.000953674
8.98667	0.0100136		8.9875	0.0982285		8.98767	-0.0133514		8.98683	-0.00333786		8.98833	0.00286102
8.99333	0.0119209		8.99417	0.101089		8.99433	-0.0138283		8.9935	-0.0038147		8.995	0.0038147
9	0.0138283		9.00083	0.105381		9.001	-0.0123978		9.00017	-0.00476837		9.00167	0.00524521
9.00667	0.0133514		9.0075	0.108719		9.00767	-0.0100136		9.00683	-0.00476837		9.00833	0.00572205
9.01333	0.0123978		9.01417	0.110626		9.01433	-0.00667572		9.0135	-0.00524521		9.015	0.00476837
9.02	0.0123978		9.02083	0.110626		9.021	-0.0038147		9.02017	-0.00619888		9.02167	0.00286102
9.02667	0.0123978		9.0275	0.108242		9.02767	-0.00143051		9.02683	-0.00810623		9.02833	0.00143051
9.03333	0.0119209		9.03417	0.104904		9.03433	0		9.0335	-0.00858307		9.035	0.000953674
9.04	0.0104904		9.04083	0.101566		9.041	0		9.04017	-0.00667572		9.04167	0.000476837
9.04667	0.0100136		9.0475	0.099659		9.04767	-0.000476837		9.04683	-0.0038147		9.04833	-0.000476837
9.05333	0.0100136		9.05417	0.100613		9.05433	-0.00143051		9.0535	-0.00143051		9.055	-0.00143051
9.06	0.00858307		9.06083	0.10252		9.061	-0.00286102		9.06017	-0.000476837		9.06167	-0.0038147
9.06667	0.00715256		9.0675	0.103951		9.06767	-0.00476837		9.06683	0.000476837		9.06833	-0.00619888
9.07333	0.00667572		9.07417	0.105858		9.07433	-0.00667572		9.0735	0.00190735		9.075	-0.00905991
9.08	0.00715256		9.08083	0.109673		9.081	-0.00715256		9.08017	0.00143051		9.08167	-0.0119209
9.08667	0.00762939		9.0875	0.114918		9.08767	-0.00572205		9.08683	-0.00238419		9.08833	-0.0138283
9.09333	0.00667572		9.09417	0.118256		9.09433	-0.00286102		9.0935	-0.00715256		9.095	-0.0143051
9.1	0.00572205		9.10083	0.119209		9.101	0.000476837		9.10017	-0.0100136		9.10167	-0.0143051
9.10667	0.00476837		9.1075	0.120163		9.10767	0.00333786		9.10683	-0.0109673		9.10833	-0.0128746
9.11333	0.00238419		9.11417	0.119686		9.11433	0.00619888		9.1135	-0.0114441		9.115	-0.0109673
9.12	-0.000476837		9.12083	0.116825		9.121	0.00762939		9.12017	-0.0114441		9.12167	-0.00905991
9.12667	-0.00238419		9.1275	0.111103		9.12767	0.00762939		9.12683	-0.0109673		9.12833	-0.00715256
9.13333	-0.00143051		9.13417	0.107288		9.13433	0.00572205		9.1335	-0.0109673		9.135	-0.00524521
9.14	-0.000476837		9.14083	0.107765		9.141	0.00238419		9.14017	-0.0109673		9.14167	-0.00190735
9.14667	0		9.1475	0.109196		9.14767	0.000476837		9.14683	-0.0104904		9.14833	0.00143051
9.15333	0.00143051		9.15417	0.110626		9.15433	-0.000476837		9.1535	-0.0104904		9.155	0.00429153
9.16	0.00286102		9.16083	0.111103		9.161	0		9.16017	-0.0104904		9.16167	0.00715256
9.16667	0.0038147		9.1675	0.112057		9.16767	0.000953674		9.16683	-0.0104904		9.16833	0.0109673
9.17333	0.00333786		9.17417	0.112057		9.17433	0.00190735		9.1735	-0.00905991		9.175	0.0133514
9.18	0.00286102		9.18083	0.111103		9.181	0.0038147		9.18017	-0.00619888		9.18167	0.0133514
9.18667	0.00572205		9.1875	0.109673		9.18767	0.00524521		9.18683	-0.00429153		9.18833	0.0123978
9.19333	0.0143051		9.19417	0.109196		9.19433	0.00619888		9.1935	-0.00286102		9.195	0.0109673
9.2	0.0252724		9.20083	0.108719		9.201	0.00667572		9.20017	-0.00143051		9.20167	0.00953674
9.20667	0.0357628		9.2075	0.108242		9.20767	0.00619888		9.20683	-0.000476837		9.20833	0.00524521
9.21333	0.0419617		9.21417	0.107765		9.21433	0.00524521		9.2135	0.000953674		9.215	-0.000476837
9.22	0.0448227		9.22083	0.107765		9.221	0.00333786		9.22017	0.000953674		9.22167	-0.00524521
9.22667	0.043869		9.2275	0.109196		9.22767	0.00190735		9.22683	0.000476837		9.22833	-0.00810623
9.23333	0.0362396		9.23417	0.110149		9.23433	0.000953674		9.2335	-0.000476837		9.235	-0.0104904
9.24	0.0243187		9.24083	0.111103		9.241	0.00143051		9.24017	-0.000953674		9.24167	-0.0123978
9.24667	0.0143051		9.2475	0.112534		9.24767	0.00238419		9.24683	-0.000953674		9.24833	-0.0119209
9.25333	0.00953674		9.25417	0.113487		9.25433	0.0038147		9.2535	-0.00190735		9.255	-0.00762939
9.26	0.00858307		9.26083	0.11301		9.261	0.00476837		9.26017	-0.00190735		9.26167	-0.00333786
9.26667	0.0104904		9.2675	0.112057		9.26767	0.0038147		9.26683	-0.00286102		9.26833	-0.000476837
9.27333	0.0123978		9.27417	0.112534		9.27433	0.00238419		9.2735	-0.0038147		9.275	0.000476837
9.28	0.0128746		9.28083	0.112057		9.281	0.000953674		9.28017	-0.00476837		9.28167	0
9.28667	0.0123978		9.2875	0.111103		9.28767	0.00190735		9.28683	-0.00667572		9.28833	-0.00190735
9.29333	0.0114441		9.29417	0.11158		9.29433	0.00238419		9.2935	-0.00905991		9.295	-0.00476837
9.3	0.00953674		9.30083	0.112057		9.301	0.00286102		9.30017	-0.0109673		9.30167	-0.00715256
9.30667	0.00667572		9.3075	0.110626		9.30767	0.00333786		9.30683	-0.0114441		9.30833	-0.00858307
9.31333	0.00429153		9.31417	0.106812		9.31433	0.00429153		9.3135	-0.0114441		9.315	-0.00905991
9.32	0.0038147		9.32083	0.102997		9.321	0.00476837		9.32017	-0.00953674		9.32167	-0.00953674
9.32667	0.00333786		9.3275	0.100613		9.32767	0.0038147		9.32683	-0.00715256		9.32833	-0.00858307
9.33333	0.00238419		9.33417	0.0982285		9.33433	0.00190735		9.3335	-0.00476837		9.335	-0.00619888
9.34	0.00143051		9.34083	0.0948906		9.341	0.000476837		9.34017	-0.00286102		9.34167	-0.00286102
9.34667	0.00286102		9.3475	0.0920296		9.34767	0.000953674		9.34683	-0.00190735		9.34833	-0.000953674
9.35333	0.00572205		9.35417	0.0925064		9.35433	0.00238419		9.3535	-0.00190735		9.355	0.000953674
9.36	0.00858307		9.36083	0.0939369		9.361	0.00286102		9.36017	-0.00333786		9.36167	0.00190735
9.36667	0.0114441		9.3675	0.0944138		9.36767	0.0038147		9.36683	-0.00524521		9.36833	0.00143051
9.37333	0.014782		9.37417	0.0958443		9.37433	0.00667572		9.3735	-0.00619888		9.375	0
9.38	0.0166893		9.38083	0.0987053		9.381	0.0100136		9.38017	-0.00667572		9.38167	-0.00238419
9.38667	0.017643		9.3875	0.10252		9.38767	0.0123978		9.38683	-0.00762939		9.38833	-0.00429153
9.39333	0.0171661		9.39417	0.105381		9.39433	0.0128746		9.3935	-0.00810623		9.395	-0.0038147
9.4	0.0162125		9.40083	0.106812		9.401	0.0128746		9.40017	-0.00667572		9.40167	-0.00190735
9.40667	0.014782		9.4075	0.107765		9.40767	0.0104904		9.40683	-0.00429153		9.40833	-0.00143051
9.41333	0.0128746		9.41417	0.107765		9.41433	0.00572205		9.4135	-0.00238419		9.415	-0.00286102
9.42	0.0100136		9.42083	0.106812		9.421	0		9.42017	-0.00190735		9.42167	-0.00572205
9.42667	0.00810623		9.4275	0.103951		9.42767	-0.00476837		9.42683	0		9.42833	-0.00810623
9.43333	0.00715256		9.43417	0.101566		9.43433	-0.00905991		9.4335	0.00238419		9.435	-0.0109673
9.44	0.00667572		9.44083	0.100136		9.441	-0.0128746		9.44017	0.00524521		9.44167	-0.0138283
9.44667	0.00572205		9.4475	0.100613		9.44767	-0.0133514		9.44683	0.00619888		9.44833	-0.0152588
9.45333	0.00524521		9.45417	0.102043		9.45433	-0.0119209		9.4535	0.00667572		9.455	-0.0138283
9.46	0.00524521		9.46083	0.103474		9.461	-0.00858307		9.46017	0.00667572		9.46167	-0.0119209
9.46667	0.00667572		9.4675	0.104427		9.46767	-0.00476837		9.46683	0.00524521		9.46833	-0.0114441
9.47333	0.00715256		9.47417	0.105381		9.47433	-0.00286102		9.4735	0.00238419		9.475	-0.0114441
9.48	0.00762939		9.48083	0.106335		9.481	-0.00143051		9.48017	-0.000476837		9.48167	-0.0109673
9.48667	0.00762939		9.4875	0.105858		9.48767	-0.00190735		9.48683	-0.00190735		9.48833	-0.0100136
9.49333	0.00715256		9.49417	0.105381		9.49433	-0.00333786		9.4935	-0.00190735		9.495	-0.0104904
9.5	0.00619888		9.50083	0.105858		9.501	-0.00476837		9.50017	-0.00143051		9.50167	-0.00953674
9.50667	0.00524521		9.5075	0.107288		9.50767	-0.00572205		9.50683	-0.000476837		9.50833	-0.00810623
9.51333	0.00476837		9.51417	0.108242		9.51433	-0.00619888		9.5135	0.000476837		9.515	-0.00715256
9.52	0.00429153		9.52083	0.106812		9.521	-0.00476837		9.52017	0.00190735		9.52167	-0.00572205
9.52667	0.00476837		9.5275	0.105381		9.52767	-0.00286102		9.52683	0.00286102		9.52833	-0.00524521
9.53333	0.00524521		9.53417	0.103951		9.53433	-0.000953674		9.5335	0.00238419		9.535	-0.00476837
9.54	0.00667572		9.54083	0.103951		9.541	0.00143051		9.54017	0.00238419		9.54167	-0.00572205
9.54667	0.00715256		9.5475	0.104904		9.54767	0.00476837		9.54683	0.00333786		9.54833	-0.00667572
9.55333	0.00762939		9.55417	0.106335		9.55433	0.00715256		9.5535	0.00429153		9.555	-0.00762939
9.56	0.00810623		9.56083	0.107288		9.561	0.00762939		9.56017	0.00429153		9.56167	-0.00858307
9.56667	0.00810623		9.5675	0.108242		9.56767	0.00619888		9.56683	0.00238419		9.56833	-0.00953674
9.57333	0.00905991		9.57417	0.107288		9.57433	0.0038147		9.5735	0		9.575	-0.0100136
9.58	0.00953674		9.58083	0.106335		9.581	0.000953674		9.58017	-0.00238419		9.58167	-0.0100136
9.58667	0.00905991		9.5875	0.105381		9.58767	-0.00238419		9.58683	-0.00524521		9.58833	-0.00905991
9.59333	0.00715256		9.59417	0.104904		9.59433	-0.0038147		9.5935	-0.00715256		9.595	-0.00858307
9.6	0.00524521		9.60083	0.105381		9.601	-0.0038147		9.60017	-0.00810623		9.60167	-0.00667572
9.60667	0.0038147		9.6075	0.105381		9.60767	-0.00190735		9.60683	-0.00715256		9.60833	-0.00619888
9.61333	0.00286102		9.61417	0.107288		9.61433	-0.000476837		9.6135	-0.00572205		9.615	-0.00524521
9.62	0.00190735		9.62083	0.108719		9.621	0.000953674		9.62017	-0.00476837		9.62167	-0.00476837
9.62667	0.00190735		9.6275	0.108242		9.62767	0.000953674		9.62683	-0.00333786		9.62833	-0.00429153
9.63333	0.00190735		9.63417	0.107288		9.63433	-0.00190735		9.6335	-0.00333786		9.635	-0.0038147
9.64	0.00286102		9.64083	0.107288		9.641	-0.00619888		9.64017	-0.00286102		9.64167	-0.00524521
9.64667	0.00429153		9.6475	0.109673		9.64767	-0.00953674		9.64683	-0.00190735		9.64833	-0.00667572
9.65333	0.00524521		9.65417	0.112057		9.65433	-0.0100136		9.6535	-0.000953674		9.655	-0.00905991
9.66	0.00619888		9.66083	0.113487		9.661	-0.0104904		9.66017	0.000953674		9.66167	-0.0100136
9.66667	0.00619888		9.6675	0.114918		9.66767	-0.0100136		9.66683	0.00286102		9.66833	-0.0104904
9.67333	0.00572205		9.67417	0.115395		9.67433	-0.00810623		9.6735	0.00476837		9.675	-0.0104904
9.68	0.00619888		9.68083	0.114918		9.681	-0.00476837		9.68017	0.00572205		9.68167	-0.00953674
9.68667	0.00572205		9.6875	0.113487		9.68767	-0.00286102		9.68683	0.00572205		9.68833	-0.00762939
9.69333	0.00524521		9.69417	0.110626		9.69433	-0.00286102		9.6935	0.00572205		9.695	-0.00476837
9.7	0.00429153		9.70083	0.107765		9.701	-0.0038147		9.70017	0.00572205		9.70167	-0.00238419
9.70667	0.00429153		9.7075	0.106335		9.70767	-0.00476837		9.70683	0.00524521		9.70833	-0.000953674
9.71333	0.00429153		9.71417	0.105858		9.71433	-0.00524521		9.7135	0.00619888		9.715	0.000476837
9.72	0.0038147		9.72083	0.106335		9.721	-0.00524521		9.72017	0.00858307		9.72167	0.00190735
9.72667	0.00286102		9.7275	0.105381		9.72767	-0.00476837		9.72683	0.0104904		9.72833	0.00238419
9.73333	0.00190735		9.73417	0.105381		9.73433	-0.00429153		9.7335	0.0104904		9.735	0.00190735
9.74	0.00143051		9.74083	0.105381		9.741	-0.00476837		9.74017	0.00810623		9.74167	0.000953674
9.74667	0.00238419		9.7475	0.104427		9.74767	-0.00572205		9.74683	0.00476837		9.74833	0
9.75333	0.00333786		9.75417	0.104427		9.75433	-0.00667572		9.7535	0.00143051		9.755	-0.00143051
9.76	0.00333786		9.76083	0.105381		9.761	-0.00810623		9.76017	-0.00238419		9.76167	-0.00333786
9.76667	0.00333786		9.7675	0.106335		9.76767	-0.00905991		9.76683	-0.00524521		9.76833	-0.0038147
9.77333	0.00333786		9.77417	0.106335		9.77433	-0.00858307		9.7735	-0.00619888		9.775	-0.0038147
9.78	0.00333786		9.78083	0.105858		9.781	-0.00619888		9.78017	-0.00429153		9.78167	-0.00476837
9.78667	0.00238419		9.7875	0.105858		9.78767	-0.00333786		9.78683	-0.00238419		9.78833	-0.00572205
9.79333	0.00190735		9.79417	0.106335		9.79433	-0.000476837		9.7935	-0.00143051		9.795	-0.00572205
9.8	0.00238419		9.80083	0.105858		9.801	0.00333786		9.80017	-0.00190735		9.80167	-0.00572205
9.80667	0.0038147		9.8075	0.105858		9.80767	0.00619888		9.80683	-0.00238419		9.80833	-0.00762939
9.81333	0.00524521		9.81417	0.107765		9.81433	0.00762939		9.8135	-0.00333786		9.815	-0.00953674
9.82	0.00667572		9.82083	0.110149		9.821	0.00619888		9.82017	-0.00429153		9.82167	-0.00953674
9.82667	0.00762939		9.8275	0.110626		9.82767	0.00476837		9.82683	-0.00572205		9.82833	-0.00762939
9.83333	0.00810623		9.83417	0.108242		9.83433	0.00333786		9.8335	-0.00715256		9.835	-0.00619888
9.84	0.00667572		9.84083	0.104904		9.841	0.00238419		9.84017	-0.00762939		9.84167	-0.00476837
9.84667	0.00476837		9.8475	0.101566		9.84767	0.00143051		9.84683	-0.0100136		9.84833	-0.00429153
9.85333	0.00333786		9.85417	0.0982285		9.85433	0.00143051		9.8535	-0.0109673		9.855	-0.00238419
9.86	0.00238419		9.86083	0.0944138		9.861	0.00143051		9.86017	-0.0104904		9.86167	-0.00143051
9.86667	0.00190735		9.8675	0.0920296		9.86767	0.00190735		9.86683	-0.00858307		9.86833	-0.00190735
9.87333	0.00238419		9.87417	0.0920296		9.87433	0.000476837		9.8735	-0.00715256		9.875	-0.00286102
9.88	0.00333786		9.88083	0.0948906		9.881	-0.000476837		9.88017	-0.00619888		9.88167	-0.00333786
9.88667	0.00476837		9.8875	0.0982285		9.88767	-0.000953674		9.88683	-0.00429153		9.88833	-0.00286102
9.89333	0.00572205		9.89417	0.101089		9.89433	-0.00143051		9.8935	-0.00286102		9.895	-0.00333786
9.9	0.00524521		9.90083	0.103474		9.901	-0.00190735		9.90017	-0.000953674		9.90167	-0.00429153
9.90667	0.00429153		9.9075	0.103951		9.90767	-0.00190735		9.90683	-0.000476837		9.90833	-0.00524521
9.91333	0.00333786		9.91417	0.102043		9.91433	-0.00190735		9.9135	0.000476837		9.915	-0.00572205
9.92	0.00190735		9.92083	0.0982285		9.921	-0.00238419		9.92017	0.00190735		9.92167	-0.00524521
9.92667	0.000476837		9.9275	0.0953674		9.92767	-0.00333786		9.92683	0.00286102		9.92833	-0.00429153
9.93333	0		9.93417	0.0958443		9.93433	-0.00286102		9.9335	0.00238419		9.935	-0.00238419
9.94	0		9.94083	0.0982285		9.941	-0.00286102		9.94017	0.000953674		9.94167	-0.000476837
9.94667	-0.000476837		9.9475	0.100136		9.94767	-0.00333786		9.94683	0.000476837		9.94833	0.000476837
9.95333	-0.00190735		9.95417	0.101566		9.95433	-0.00286102		9.9535	0.000953674		9.955	0.000476837
9.96	-0.00238419		9.96083	0.102997		9.961	-0.000953674		9.96017	0		9.96167	-0.000476837
9.96667	-0.00286102		9.9675	0.102997		9.96767	0.000476837		9.96683	-0.00143051		9.96833	-0.00143051
9.97333	-0.00333786		9.97417	0.100613		9.97433	0		9.9735	-0.00286102		9.975	-0.00286102
9.98	-0.0038147		9.98083	0.0977516		9.981	-0.000476837		9.98017	-0.00286102		9.98167	-0.00429153
9.98667	-0.0038147		9.9875	0.0977516		9.98767	0.000476837		9.98683	-0.00333786		9.98833	-0.00619888
9.99333	-0.00286102		9.99417	0.099659		9.99433	0.00190735		9.9935	-0.00333786		9.995	-0.00762939
10	-0.00238419		10.0008	0.101089		10.001	0.00238419		10.0002	-0.00143051		10.0017	-0.00858307
10.0067	-0.00238419		10.0075	0.101566		10.0077	0.00143051		10.0068	0.000953674		10.0083	-0.00905991
10.0133	-0.00238419		10.0142	0.101566		10.0143	0.00143051		10.0135	0.00238419		10.015	-0.00953674
10.02	-0.00143051		10.0208	0.102043		10.021	0.00143051		10.0202	0.0038147		10.0217	-0.00905991
10.0267	-0.000476837		10.0275	0.102043		10.0277	0.00190735		10.0268	0.00524521		10.0283	-0.00667572
10.0333	0.00190735		10.0342	0.10252		10.0343	0.000953674		10.0335	0.00476837		10.035	-0.00286102
10.04	0.00572205		10.0408	0.103474		10.041	0.000953674		10.0402	0.00429153		10.0417	0
10.0467	0.00810623		10.0475	0.105381		10.0477	0.00238419		10.0468	0.0038147		10.0483	0.00190735
10.0533	0.00858307		10.0542	0.108242		10.0543	0.00333786		10.0535	0.00286102		10.055	0.00333786
10.06	0.00762939		10.0608	0.110149		10.061	0.0038147		10.0602	0.000476837		10.0617	0.0038147
10.0667	0.00572205		10.0675	0.112057		10.0677	0.00429153		10.0668	-0.00143051		10.0683	0.0038147
10.0733	0.00429153		10.0742	0.11158		10.0743	0.00524521		10.0735	-0.00238419		10.075	0.00286102
10.08	0.0038147		10.0808	0.111103		10.081	0.00476837		10.0802	-0.00286102		10.0817	0.00190735
10.0867	0.00333786		10.0875	0.110149		10.0877	0.00333786		10.0868	-0.0038147		10.0883	0.000953674
10.0933	0.0038147		10.0942	0.109673		10.0943	0.00238419		10.0935	-0.0038147		10.095	-0.000476837
10.1	0.00476837		10.1008	0.107288		10.101	0.00238419		10.1002	-0.00286102		10.1017	-0.00190735
10.1067	0.00572205		10.1075	0.104904		10.1077	0.00238419		10.1068	-0.00190735		10.1083	-0.0038147
10.1133	0.00476837		10.1142	0.103474		10.1143	0.00143051		10.1135	-0.00143051		10.115	-0.00524521
10.12	0.00190735		10.1208	0.103474		10.121	0.00143051		10.1202	-0.00190735		10.1217	-0.00619888
10.1267	-0.000476837		10.1275	0.104427		10.1277	0.00190735		10.1268	-0.00238419		10.1283	-0.00619888
10.1333	-0.000953674		10.1342	0.105858		10.1343	0.000953674		10.1335	-0.0038147		10.135	-0.00572205
10.14	0.000953674		10.1408	0.106335		10.141	-0.00190735		10.1402	-0.00524521		10.1417	-0.00476837
10.1467	0.00286102		10.1475	0.106812		10.1477	-0.00524521		10.1468	-0.00715256		10.1483	-0.00429153
10.1533	0.00476837		10.1542	0.106335		10.1543	-0.00810623		10.1535	-0.00858307		10.155	-0.00429153
10.16	0.00572205		10.1608	0.105381		10.161	-0.00905991		10.1602	-0.0100136		10.1617	-0.0038147
10.1667	0.00524521		10.1675	0.102997		10.1677	-0.0100136		10.1668	-0.0109673		10.1683	-0.00333786
10.1733	0.00333786		10.1742	0.101089		10.1743	-0.0109673		10.1735	-0.0100136		10.175	-0.00286102
10.18	0.000953674		10.1808	0.100613		10.181	-0.0114441		10.1802	-0.00810623		10.1817	-0.00190735
10.1867	-0.00143051		10.1875	0.100136		10.1877	-0.0109673		10.1868	-0.00524521		10.1883	-0.00190735
10.1933	-0.00333786		10.1942	0.099659		10.1943	-0.0104904		10.1935	-0.00238419		10.195	-0.00238419
10.2	-0.00286102		10.2008	0.0991821		10.201	-0.0109673		10.2002	0		10.2017	-0.00333786
10.2067	-0.00143051		10.2075	0.0987053		10.2077	-0.0114441		10.2068	0.000953674		10.2083	-0.0038147
10.2133	0.000476837		10.2142	0.099659		10.2143	-0.0114441		10.2135	0.000953674		10.215	-0.0038147
10.22	0.00190735		10.2208	0.100613		10.221	-0.0104904		10.2202	-0.000953674		10.2217	-0.00476837
10.2267	0.00190735		10.2275	0.101089		10.2277	-0.00810623		10.2268	-0.0038147		10.2283	-0.00572205
10.2333	0.00190735		10.2342	0.101566		10.2343	-0.00667572		10.2335	-0.00762939		10.235	-0.00572205
10.24	0.000953674		10.2408	0.101089		10.241	-0.00524521		10.2402	-0.00858307		10.2417	-0.00572205
10.2467	-0.000476837		10.2475	0.100613		10.2477	-0.00333786		10.2468	-0.00667572		10.2483	-0.00619888
10.2533	-0.00190735		10.2542	0.0982285		10.2543	-0.00190735		10.2535	-0.0038147		10.255	-0.00667572
10.26	-0.00238419		10.2608	0.0948906		10.261	0		10.2602	-0.000953674		10.2617	-0.00476837
10.2667	-0.00238419		10.2675	0.0939369		10.2677	0.00286102		10.2668	0.00190735		10.2683	-0.00286102
10.2733	-0.000953674		10.2742	0.0939369		10.2743	0.00619888		10.2735	0.00572205		10.275	-0.00143051
10.28	0		10.2808	0.0958443		10.281	0.00762939		10.2802	0.00858307		10.2817	-0.000476837
10.2867	0.000953674		10.2875	0.0967979		10.2877	0.00762939		10.2868	0.00905991		10.2883	-0.000953674
10.2933	0.000476837		10.2942	0.0977516		10.2943	0.00715256		10.2935	0.00810623		10.295	-0.00238419
10.3	0.00143051		10.3008	0.0977516		10.301	0.00572205		10.3002	0.00667572		10.3017	-0.0038147
10.3067	0.00190735		10.3075	0.0972748		10.3077	0.00238419		10.3068	0.0038147		10.3083	-0.00476837
10.3133	0.00286102		10.3142	0.0963211		10.3143	-0.00238419		10.3135	0.000476837		10.315	-0.00619888
10.32	0.0038147		10.3208	0.0953674		10.321	-0.00524521		10.3202	-0.00333786		10.3217	-0.00810623
10.3267	0.00572205		10.3275	0.0948906		10.3277	-0.00524521		10.3268	-0.00572205		10.3283	-0.00905991
10.3333	0.00810623		10.3342	0.0953674		10.3343	-0.0038147		10.3335	-0.00619888		10.335	-0.00905991
10.34	0.00905991		10.3408	0.0977516		10.341	-0.00190735		10.3402	-0.00524521		10.3417	-0.00953674
10.3467	0.00810623		10.3475	0.0991821		10.3477	0.000476837		10.3468	-0.00429153		10.3483	-0.00953674
10.3533	0.00572205		10.3542	0.0982285		10.3543	0.00333786		10.3535	-0.00333786		10.355	-0.00905991
10.36	0.00286102		10.3608	0.0977516		10.361	0.00476837		10.3602	-0.00333786		10.3617	-0.00715256
10.3667	0.000953674		10.3675	0.0967979		10.3677	0.00667572		10.3668	-0.0038147		10.3683	-0.00572205
10.3733	-0.000953674		10.3742	0.0963211		10.3743	0.00810623		10.3735	-0.00476837		10.375	-0.00524521
10.38	-0.00190735		10.3808	0.0963211		10.381	0.0100136		10.3802	-0.00476837		10.3817	-0.00524521
10.3867	-0.000476837		10.3875	0.0967979		10.3877	0.0104904		10.3868	-0.00333786		10.3883	-0.00572205
10.3933	0.00238419		10.3942	0.0987053		10.3943	0.00953674		10.3935	-0.00143051		10.395	-0.00572205
10.4	0.00619888		10.4008	0.100613		10.401	0.00715256		10.4002	0		10.4017	-0.00524521
10.4067	0.00858307		10.4075	0.101089		10.4077	0.0038147		10.4068	0.000476837		10.4083	-0.00429153
10.4133	0.0100136		10.4142	0.100613		10.4143	0.000476837		10.4135	0		10.415	-0.0038147
10.42	0.0109673		10.4208	0.0982285		10.421	-0.00238419		10.4202	-0.000476837		10.4217	-0.00333786
10.4267	0.0114441		10.4275	0.0958443		10.4277	-0.0038147		10.4268	-0.000953674		10.4283	-0.0038147
10.4333	0.0104904		10.4342	0.0934601		10.4343	-0.0038147		10.4335	-0.00190735		10.435	-0.00524521
10.44	0.00953674		10.4408	0.0905991		10.441	-0.00333786		10.4402	-0.00333786		10.4417	-0.00715256
10.4467	0.00762939		10.4475	0.0886917		10.4477	-0.00238419		10.4468	-0.00429153		10.4483	-0.00762939
10.4533	0.00572205		10.4542	0.0872612		10.4543	-0.00238419		10.4535	-0.00476837		10.455	-0.00667572
10.46	0.00429153		10.4608	0.0882149		10.461	-0.00286102		10.4602	-0.00476837		10.4617	-0.00429153
10.4667	0.00333786		10.4675	0.0905991		10.4677	-0.00286102		10.4668	-0.00572205		10.4683	-0.00286102
10.4733	0.00143051		10.4742	0.0944138		10.4743	-0.00286102		10.4735	-0.00810623		10.475	-0.00190735
10.48	-0.000953674		10.4808	0.0977516		10.481	-0.00143051		10.4802	-0.00953674		10.4817	-0.000953674
10.4867	-0.0038147		10.4875	0.099659		10.4877	0		10.4868	-0.00905991		10.4883	-0.000476837
10.4933	-0.00619888		10.4942	0.101566		10.4943	0.000953674		10.4935	-0.00810623		10.495	-0.000953674
10.5	-0.00810623		10.5008	0.10252		10.501	0.00190735		10.5002	-0.00810623		10.5017	-0.00286102
10.5067	-0.00810623		10.5075	0.102043		10.5077	0.00286102		10.5068	-0.00762939		10.5083	-0.00429153
10.5133	-0.00667572		10.5142	0.101089		10.5143	0.00429153		10.5135	-0.00524521		10.515	-0.00476837
10.52	-0.00476837		10.5208	0.102997		10.521	0.00572205		10.5202	-0.00238419		10.5217	-0.00429153
10.5267	-0.00238419		10.5275	0.106335		10.5277	0.00762939		10.5268	-0.000476837		10.5283	-0.00429153
10.5333	0.000476837		10.5342	0.107765		10.5343	0.0104904		10.5335	0.000476837		10.535	-0.00429153
10.54	0.00286102		10.5408	0.106335		10.541	0.0138283		10.5402	0.000953674		10.5417	-0.00524521
10.5467	0.00333786		10.5475	0.103951		10.5477	0.0157356		10.5468	0.00190735		10.5483	-0.00619888
10.5533	0.00286102		10.5542	0.101089		10.5543	0.0143051		10.5535	0.00286102		10.555	-0.00667572
10.56	0.00286102		10.5608	0.0982285		10.561	0.0104904		10.5602	0.00286102		10.5617	-0.00572205
10.5667	0.00333786		10.5675	0.0944138		10.5677	0.00715256		10.5668	0.00238419		10.5683	-0.00524521
10.5733	0.00333786		10.5742	0.0920296		10.5743	0.0038147		10.5735	0.000953674		10.575	-0.00429153
10.58	0.00286102		10.5808	0.0915527		10.581	-0.000476837		10.5802	0		10.5817	-0.00286102
10.5867	0.00143051		10.5875	0.0910759		10.5877	-0.0038147		10.5868	-0.00238419		10.5883	-0.000953674
10.5933	0.000476837		10.5942	0.0920296		10.5943	-0.0038147		10.5935	-0.00524521		10.595	-0.000476837
10.6	0		10.6008	0.0925064		10.601	-0.00190735		10.6002	-0.00715256		10.6017	-0.00238419
10.6067	-0.000476837		10.6075	0.0929832		10.6077	-0.000476837		10.6068	-0.00905991		10.6083	-0.00429153
10.6133	-0.000476837		10.6142	0.0920296		10.6143	0.000953674		10.6135	-0.00905991		10.615	-0.00476837
10.62	0.000953674		10.6208	0.0920296		10.621	0.00190735		10.6202	-0.00905991		10.6217	-0.00524521
10.6267	0.00429153		10.6275	0.0948906		10.6277	0.00190735		10.6268	-0.00810623		10.6283	-0.00619888
10.6333	0.00762939		10.6342	0.0972748		10.6343	0		10.6335	-0.00524521		10.635	-0.00619888
10.64	0.0100136		10.6408	0.0977516		10.641	-0.00333786		10.6402	-0.00238419		10.6417	-0.00429153
10.6467	0.0104904		10.6475	0.0982285		10.6477	-0.00572205		10.6468	-0.000476837		10.6483	-0.00143051
10.6533	0.00953674		10.6542	0.102043		10.6543	-0.00667572		10.6535	0.00143051		10.655	0.000953674
10.66	0.00572205		10.6608	0.106812		10.661	-0.00810623		10.6602	0.00333786		10.6617	0.00333786
10.6667	0.00143051		10.6675	0.109196		10.6677	-0.00858307		10.6668	0.00333786		10.6683	0.00572205
10.6733	-0.00190735		10.6742	0.109673		10.6743	-0.00762939		10.6735	0		10.675	0.00810623
10.68	-0.0038147		10.6808	0.110149		10.681	-0.00524521		10.6802	-0.00429153		10.6817	0.00858307
10.6867	-0.00333786		10.6875	0.109196		10.6877	-0.00429153		10.6868	-0.00619888		10.6883	0.00619888
10.6933	-0.00143051		10.6942	0.105381		10.6943	-0.00476837		10.6935	-0.00572205		10.695	0.0038147
10.7	0.00143051		10.7008	0.100613		10.701	-0.00429153		10.7002	-0.00476837		10.7017	0.00190735
10.7067	0.00333786		10.7075	0.0972748		10.7077	-0.00238419		10.7068	-0.00238419		10.7083	0.000476837
10.7133	0.0038147		10.7142	0.0948906		10.7143	-0.000476837		10.7135	0.000953674		10.715	-0.000953674
10.72	0.0038147		10.7208	0.0925064		10.721	0		10.7202	0.00524521		10.7217	-0.00143051
10.7267	0.00286102		10.7275	0.0925064		10.7277	0.000476837		10.7268	0.00858307		10.7283	-0.00143051
10.7333	0.00143051		10.7342	0.0948906		10.7343	0.00143051		10.7335	0.00953674		10.735	-0.00143051
10.74	-0.00143051		10.7408	0.0972748		10.741	0.00286102		10.7402	0.00858307		10.7417	-0.000953674
10.7467	-0.0038147		10.7475	0.0982285		10.7477	0.00333786		10.7468	0.00667572		10.7483	0
10.7533	-0.00572205		10.7542	0.099659		10.7543	0.00429153		10.7535	0.00619888		10.755	0.00190735
10.76	-0.00810623		10.7608	0.100136		10.761	0.00524521		10.7602	0.00572205		10.7617	0.0038147
10.7667	-0.00905991		10.7675	0.099659		10.7677	0.00667572		10.7668	0.00429153		10.7683	0.00619888
10.7733	-0.00905991		10.7742	0.0977516		10.7743	0.00715256		10.7735	0.00238419		10.775	0.00810623
10.78	-0.00667572		10.7808	0.0958443		10.781	0.00572205		10.7802	0.000953674		10.7817	0.0100136
10.7867	-0.00429153		10.7875	0.0939369		10.7877	0.00429153		10.7868	0.000476837		10.7883	0.0114441
10.7933	-0.00143051		10.7942	0.0915527		10.7943	0.00333786		10.7935	0.00143051		10.795	0.0114441
10.8	0		10.8008	0.0905991		10.801	0.00143051		10.8002	0.00190735		10.8017	0.0104904
10.8067	0.000476837		10.8075	0.0910759		10.8077	-0.00190735		10.8068	0.00143051		10.8083	0.00858307
10.8133	-0.00190735		10.8142	0.0929832		10.8143	-0.00524521		10.8135	0.00143051		10.815	0.00810623
10.82	-0.00476837		10.8208	0.0953674		10.821	-0.00619888		10.8202	0.00190735		10.8217	0.00810623
10.8267	-0.00667572		10.8275	0.0967979		10.8277	-0.00524521		10.8268	0.00238419		10.8283	0.00715256
10.8333	-0.00762939		10.8342	0.0977516		10.8343	-0.0038147		10.8335	0.00143051		10.835	0.00476837
10.84	-0.00810623		10.8408	0.0982285		10.841	-0.00190735		10.8402	0		10.8417	0.00238419
10.8467	-0.00810623		10.8475	0.0987053		10.8477	0.00190735		10.8468	-0.00143051		10.8483	0.000953674
10.8533	-0.00715256		10.8542	0.0972748		10.8543	0.00572205		10.8535	-0.00286102		10.855	-0.000476837
10.86	-0.00667572		10.8608	0.0948906		10.861	0.00905991		10.8602	-0.00572205		10.8617	-0.00190735
10.8667	-0.00524521		10.8675	0.0939369		10.8677	0.0114441		10.8668	-0.00715256		10.8683	-0.00286102
10.8733	-0.0038147		10.8742	0.0929832		10.8743	0.0123978		10.8735	-0.00715256		10.875	-0.00333786
10.88	-0.00190735		10.8808	0.0915527		10.881	0.0114441		10.8802	-0.00476837		10.8817	-0.00333786
10.8867	-0.000953674		10.8875	0.0886917		10.8877	0.0109673		10.8868	-0.00143051		10.8883	-0.00333786
10.8933	0		10.8942	0.0867844		10.8943	0.0109673		10.8935	0.00190735		10.895	-0.00476837
10.9	0.000953674		10.9008	0.0853539		10.901	0.0100136		10.9002	0.00429153		10.9017	-0.00762939
10.9067	0.00190735		10.9075	0.0839233		10.9077	0.00715256		10.9068	0.00524521		10.9083	-0.0100136
10.9133	0.00286102		10.9142	0.0839233		10.9143	0.00429153		10.9135	0.0038147		10.915	-0.0109673
10.92	0.00333786		10.9208	0.0863075		10.921	0.00238419		10.9202	0.000476837		10.9217	-0.0100136
10.9267	0.00476837		10.9275	0.0905991		10.9277	0.00143051		10.9268	-0.00238419		10.9283	-0.00858307
10.9333	0.00715256		10.9342	0.0934601		10.9343	0.00143051		10.9335	-0.00429153		10.935	-0.00762939
10.94	0.0100136		10.9408	0.0948906		10.941	0.00143051		10.9402	-0.0038147		10.9417	-0.00619888
10.9467	0.0109673		10.9475	0.0953674		10.9477	0.00286102		10.9468	-0.00190735		10.9483	-0.00333786
10.9533	0.0104904		10.9542	0.0948906		10.9543	0.00429153		10.9535	0		10.955	-0.000953674
10.96	0.00810623		10.9608	0.0920296		10.961	0.00667572		10.9602	0.00143051		10.9617	0
10.9667	0.00619888		10.9675	0.0886917		10.9677	0.00810623		10.9668	0.00143051		10.9683	-0.000953674
10.9733	0.00476837		10.9742	0.0867844		10.9743	0.00953674		10.9735	0.000953674		10.975	-0.00190735
10.98	0.00286102		10.9808	0.0872612		10.981	0.0104904		10.9802	0		10.9817	-0.00286102
10.9867	0.000953674		10.9875	0.0891685		10.9877	0.0100136		10.9868	-0.000953674		10.9883	-0.00429153
10.9933	-0.000476837		10.9942	0.0920296		10.9943	0.00858307		10.9935	-0.00190735		10.995	-0.00429153
11	-0.00143051		11.0008	0.0953674		11.001	0.00715256		11.0002	-0.000953674		11.0017	-0.00333786
11.0067	-0.00190735		11.0075	0.0982285		11.0077	0.00667572		11.0068	0.000476837		11.0083	-0.00238419
11.0133	-0.00190735		11.0142	0.099659		11.0143	0.00476837		11.0135	0.00143051		11.015	-0.00143051
11.02	-0.00238419		11.0208	0.100613		11.021	0.0038147		11.0202	0.00190735		11.0217	-0.000476837
11.0267	-0.00333786		11.0275	0.101566		11.0277	0.00286102		11.0268	0.000953674		11.0283	0.000476837
11.0333	-0.00429153		11.0342	0.102043		11.0343	0.0038147		11.0335	0		11.035	0
11.04	-0.00524521		11.0408	0.10252		11.041	0.00524521		11.0402	0		11.0417	-0.000953674
11.0467	-0.00667572		11.0475	0.102997		11.0477	0.00619888		11.0468	-0.000476837		11.0483	-0.000476837
11.0533	-0.00858307		11.0542	0.103951		11.0543	0.00715256		11.0535	-0.000953674		11.055	0.000953674
11.06	-0.0104904		11.0608	0.103474		11.061	0.00858307		11.0602	0.000476837		11.0617	0.00286102
11.0667	-0.0114441		11.0675	0.102043		11.0677	0.0114441		11.0668	0.00333786		11.0683	0.0038147
11.0733	-0.0128746		11.0742	0.0987053		11.0743	0.0138283		11.0735	0.00762939		11.075	0.00524521
11.08	-0.0133514		11.0808	0.0958443		11.081	0.0157356		11.0802	0.0109673		11.0817	0.00762939
11.0867	-0.0128746		11.0875	0.0953674		11.0877	0.0166893		11.0868	0.0133514		11.0883	0.00858307
11.0933	-0.0119209		11.0942	0.0953674		11.0943	0.0181198		11.0935	0.014782		11.095	0.00858307
11.1	-0.0104904		11.1008	0.0958443		11.101	0.0185966		11.1002	0.014782		11.1017	0.00905991
11.1067	-0.00810623		11.1075	0.0958443		11.1077	0.0185966		11.1068	0.0143051		11.1083	0.00953674
11.1133	-0.00476837		11.1142	0.0967979		11.1143	0.0171661		11.1135	0.0138283		11.115	0.00858307
11.12	-0.00143051		11.1208	0.0972748		11.121	0.0152588		11.1202	0.0138283		11.1217	0.00762939
11.1267	0.000953674		11.1275	0.0972748		11.1277	0.0119209		11.1268	0.0143051		11.1283	0.00762939
11.1333	0.00143051		11.1342	0.0953674		11.1343	0.00762939		11.1335	0.0157356		11.135	0.00810623
11.14	0		11.1408	0.0939369		11.141	0.00429153		11.1402	0.0171661		11.1417	0.00858307
11.1467	-0.00238419		11.1475	0.0934601		11.1477	0.00286102		11.1468	0.017643		11.1483	0.00858307
11.1533	-0.00476837		11.1542	0.0939369		11.1543	0.00190735		11.1535	0.017643		11.155	0.0100136
11.16	-0.00667572		11.1608	0.0953674		11.161	0.00238419		11.1602	0.0157356		11.1617	0.0128746
11.1667	-0.00810623		11.1675	0.0958443		11.1677	0.0038147		11.1668	0.0133514		11.1683	0.014782
11.1733	-0.00858307		11.1742	0.0967979		11.1743	0.00524521		11.1735	0.0109673		11.175	0.014782
11.18	-0.00905991		11.1808	0.0963211		11.181	0.00667572		11.1802	0.0100136		11.1817	0.014782
11.1867	-0.00905991		11.1875	0.0948906		11.1877	0.00762939		11.1868	0.00953674		11.1883	0.0162125
11.1933	-0.00858307		11.1942	0.0925064		11.1943	0.00810623		11.1935	0.00953674		11.195	0.0181198
11.2	-0.00715256		11.2008	0.0901222		11.201	0.00858307		11.2002	0.0100136		11.2017	0.0181198
11.2067	-0.00619888		11.2075	0.087738		11.2077	0.00953674		11.2068	0.0109673		11.2083	0.0171661
11.2133	-0.00524521		11.2142	0.0872612		11.2143	0.0114441		11.2135	0.0123978		11.215	0.0181198
11.22	-0.00333786		11.2208	0.087738		11.221	0.0123978		11.2202	0.0128746		11.2217	0.0195503
11.2267	-0.00143051		11.2275	0.087738		11.2277	0.0138283		11.2268	0.0119209		11.2283	0.0200272
11.2333	-0.00143051		11.2342	0.0863075		11.2343	0.0152588		11.2335	0.0109673		11.235	0.020504
11.24	-0.00286102		11.2408	0.0844002		11.241	0.0162125		11.2402	0.00905991		11.2417	0.0209808
11.2467	-0.00286102		11.2475	0.0834465		11.2477	0.0166893		11.2468	0.00858307		11.2483	0.0214577
11.2533	-0.00143051		11.2542	0.0834465		11.2543	0.0162125		11.2535	0.00905991		11.255	0.020504
11.26	-0.000953674		11.2608	0.0839233		11.261	0.0157356		11.2602	0.0104904		11.2617	0.0190735
11.2667	-0.000953674		11.2675	0.0853539		11.2677	0.0152588		11.2668	0.0119209		11.2683	0.0162125
11.2733	-0.000476837		11.2742	0.0901222		11.2743	0.014782		11.2735	0.0123978		11.275	0.0128746
11.28	0.00143051		11.2808	0.0963211		11.281	0.0157356		11.2802	0.0138283		11.2817	0.0104904
11.2867	0.00190735		11.2875	0.101566		11.2877	0.017643		11.2868	0.0166893		11.2883	0.0104904
11.2933	0.000476837		11.2942	0.103474		11.2943	0.0209808		11.2935	0.0195503		11.295	0.0138283
11.3	-0.000953674		11.3008	0.102997		11.301	0.0243187		11.3002	0.0209808		11.3017	0.0181198
11.3067	0.000476837		11.3075	0.10252		11.3077	0.0271797		11.3068	0.0219345		11.3083	0.0238419
11.3133	0.000953674		11.3142	0.101566		11.3143	0.0295639		11.3135	0.0243187		11.315	0.0290871
11.32	0.000953674		11.3208	0.100136		11.321	0.0309944		11.3202	0.0271797		11.3217	0.0329018
11.3267	0.000476837		11.3275	0.100613		11.3277	0.0309944		11.3268	0.0286102		11.3283	0.0348091
11.3333	0.00143051		11.3342	0.10252		11.3343	0.0295639		11.3335	0.0281334		11.335	0.0348091
11.34	0.00333786		11.3408	0.105381		11.341	0.0276566		11.3402	0.0281334		11.3417	0.035286
11.3467	0.0038147		11.3475	0.107765		11.3477	0.026226		11.3468	0.0290871		11.3483	0.0348091
11.3533	0.00429153		11.3542	0.107288		11.3543	0.026226		11.3535	0.0300407		11.355	0.0338554
11.36	0.00524521		11.3608	0.105381		11.361	0.0271797		11.3602	0.0309944		11.3617	0.0333786
11.3667	0.00667572		11.3675	0.102043		11.3677	0.0286102		11.3668	0.0324249		11.3683	0.0338554
11.3733	0.00715256		11.3742	0.100136		11.3743	0.0305176		11.3735	0.0357628		11.375	0.0348091
11.38	0.00524521		11.3808	0.0982285		11.381	0.0333786		11.3802	0.0391006		11.3817	0.0338554
11.3867	0.00238419		11.3875	0.0963211		11.3877	0.035286		11.3868	0.0405312		11.3883	0.0333786
11.3933	-0.000476837		11.3942	0.0963211		11.3943	0.0357628		11.3935	0.0400543		11.395	0.0338554
11.4	-0.00333786		11.4008	0.0977516		11.401	0.0362396		11.4002	0.0391006		11.4017	0.0357628
11.4067	-0.00667572		11.4075	0.099659		11.4077	0.0367165		11.4068	0.0391006		11.4083	0.0371933
11.4133	-0.00953674		11.4142	0.101566		11.4143	0.038147		11.4135	0.0391006		11.415	0.038147
11.42	-0.0104904		11.4208	0.10252		11.421	0.0391006		11.4202	0.038147		11.4217	0.0414848
11.4267	-0.00905991		11.4275	0.103474		11.4277	0.041008		11.4268	0.0391006		11.4283	0.0457764
11.4333	-0.00762939		11.4342	0.103951		11.4343	0.0429153		11.4335	0.0429153		11.435	0.0514984
11.44	-0.00619888		11.4408	0.104904		11.441	0.0443459		11.4402	0.0457764		11.4417	0.0553131
11.4467	-0.00476837		11.4475	0.104427		11.4477	0.0448227		11.4468	0.04673		11.4483	0.0591278
11.4533	-0.0038147		11.4542	0.10252		11.4543	0.0457764		11.4535	0.0462532		11.455	0.0629425
11.46	-0.00286102		11.4608	0.0991821		11.461	0.04673		11.4602	0.0486374		11.4617	0.0662804
11.4667	-0.00333786		11.4675	0.0963211		11.4677	0.04673		11.4668	0.0524521		11.4683	0.0681877
11.4733	-0.00286102		11.4742	0.0929832		11.4743	0.0462532		11.4735	0.0562668		11.475	0.0691414
11.48	-0.00333786		11.4808	0.0891685		11.481	0.0472069		11.4802	0.0591278		11.4817	0.0691414
11.4867	-0.00286102		11.4875	0.0858307		11.4877	0.0495911		11.4868	0.0619888		11.4883	0.0705719
11.4933	-0.00143051		11.4942	0.0858307		11.4943	0.0514984		11.4935	0.0648499		11.495	0.0724792
11.5	-0.000476837		11.5008	0.0882149		11.501	0.0519753		11.5002	0.064373		11.5017	0.0743866
11.5067	0.000476837		11.5075	0.0901222		11.5077	0.0534058		11.5068	0.0619888		11.5083	0.0748634
11.5133	0		11.5142	0.0915527		11.5143	0.0562668		11.5135	0.0600815		11.515	0.0753403
11.52	-0.000476837		11.5208	0.0920296		11.521	0.058651		11.5202	0.0591278		11.5217	0.0753403
11.5267	-0.00143051		11.5275	0.0920296		11.5277	0.0591278		11.5268	0.0591278		11.5283	0.0758171
11.5333	-0.00190735		11.5342	0.0905991		11.5343	0.0591278		11.5335	0.061512		11.535	0.0777245
11.54	-0.000953674		11.5408	0.0896454		11.541	0.0596046		11.5402	0.0648499		11.5417	0.0805855
11.5467	0.000476837		11.5475	0.0886917		11.5477	0.0610352		11.5468	0.0681877		11.5483	0.0844002
11.5533	0.000953674		11.5542	0.0891685		11.5543	0.0610352		11.5535	0.0720024		11.555	0.0891685
11.56	0.000476837		11.5608	0.0891685		11.561	0.061512		11.5602	0.0758171		11.5617	0.0944138
11.5667	0		11.5675	0.0901222		11.5677	0.0629425		11.5668	0.0805855		11.5683	0.0991821
11.5733	-0.00238419		11.5742	0.0910759		11.5743	0.0658035		11.5735	0.0844002		11.575	0.101566
11.58	-0.00619888		11.5808	0.0915527		11.581	0.0696182		11.5802	0.0872612		11.5817	0.103951
11.5867	-0.00905991		11.5875	0.0915527		11.5877	0.0734329		11.5868	0.0905991		11.5883	0.107288
11.5933	-0.0100136		11.5942	0.0920296		11.5943	0.0767708		11.5935	0.0929832		11.595	0.11158
11.6	-0.00953674		11.6008	0.0934601		11.601	0.0786781		11.6002	0.0939369		11.6017	0.115395
11.6067	-0.00810623		11.6075	0.0934601		11.6077	0.079155		11.6068	0.0939369		11.6083	0.117302
11.6133	-0.00524521		11.6142	0.0915527		11.6143	0.0786781		11.6135	0.0944138		11.615	0.119686
11.62	-0.00143051		11.6208	0.0896454		11.621	0.0772476		11.6202	0.0963211		11.6217	0.12207
11.6267	0.000953674		11.6275	0.0901222		11.6277	0.0758171		11.6268	0.0977516		11.6283	0.123501
11.6333	0.000953674		11.6342	0.0896454		11.6343	0.0753403		11.6335	0.099659		11.635	0.124931
11.64	-0.000953674		11.6408	0.0886917		11.641	0.0767708		11.6402	0.102043		11.6417	0.127316
11.6467	-0.00333786		11.6475	0.087738		11.6477	0.0786781		11.6468	0.104427		11.6483	0.131607
11.6533	-0.00572205		11.6542	0.087738		11.6543	0.082016		11.6535	0.106335		11.655	0.136375
11.66	-0.00762939		11.6608	0.0891685		11.661	0.0863075		11.6602	0.108242		11.6617	0.14019
11.6667	-0.00858307		11.6675	0.0896454		11.6677	0.0901222		11.6668	0.110626		11.6683	0.143528
11.6733	-0.00858307		11.6742	0.0905991		11.6743	0.0925064		11.6735	0.113964		11.675	0.145912
11.68	-0.00762939		11.6808	0.0910759		11.681	0.0939369		11.6802	0.118256		11.6817	0.150204
11.6867	-0.00619888		11.6875	0.0925064		11.6877	0.0967979		11.6868	0.121593		11.6883	0.154018
11.6933	-0.00476837		11.6942	0.0929832		11.6943	0.100136		11.6935	0.123978		11.695	0.15831
11.7	-0.0038147		11.7008	0.0915527		11.701	0.103474		11.7002	0.127316		11.7017	0.163078
11.7067	-0.00286102		11.7075	0.0891685		11.7077	0.106335		11.7068	0.130653		11.7083	0.168324
11.7133	-0.00190735		11.7142	0.0867844		11.7143	0.108719		11.7135	0.133991		11.715	0.174046
11.72	0		11.7208	0.0863075		11.721	0.11158		11.7202	0.136852		11.7217	0.178814
11.7267	0.000476837		11.7275	0.0872612		11.7277	0.113964		11.7268	0.140667		11.7283	0.183582
11.7333	0.000476837		11.7342	0.0886917		11.7343	0.114918		11.7335	0.144958		11.735	0.187397
11.74	0.000953674		11.7408	0.0891685		11.741	0.114441		11.7402	0.148296		11.7417	0.189781
11.7467	0.00190735		11.7475	0.0882149		11.7477	0.113487		11.7468	0.14925		11.7483	0.191212
11.7533	0.00238419		11.7542	0.0863075		11.7543	0.113487		11.7535	0.149727		11.755	0.193119
11.76	0.00286102		11.7608	0.0834465		11.761	0.113487		11.7602	0.150681		11.7617	0.19455
11.7667	0.00286102		11.7675	0.0801086		11.7677	0.113964		11.7668	0.151634		11.7683	0.195026
11.7733	0.00190735		11.7742	0.0782013		11.7743	0.115395		11.7735	0.153542		11.775	0.196457
11.78	0		11.7808	0.0786781		11.781	0.117779		11.7802	0.156403		11.7817	0.197887
11.7867	-0.00286102		11.7875	0.0810623		11.7877	0.121593		11.7868	0.160694		11.7883	0.201225
11.7933	-0.00476837		11.7942	0.0824928		11.7943	0.125885		11.7935	0.165462		11.795	0.203133
11.8	-0.00476837		11.8008	0.0829697		11.801	0.13113		11.8002	0.169754		11.8017	0.206947
11.8067	-0.0038147		11.8075	0.0824928		11.8077	0.136852		11.8068	0.173092		11.8083	0.211239
11.8133	-0.00190735		11.8142	0.0810623		11.8143	0.14019		11.8135	0.175476		11.815	0.217438
11.82	0.000476837		11.8208	0.079155		11.821	0.143051		11.8202	0.17786		11.8217	0.22459
11.8267	0.000953674		11.8275	0.0786781		11.8277	0.144482		11.8268	0.179768		11.8283	0.231266
11.8333	0.000953674		11.8342	0.0796318		11.8343	0.146866		11.8335	0.183582		11.835	0.236988
11.84	-0.000953674		11.8408	0.082016		11.841	0.148773		11.8402	0.186443		11.8417	0.239372
11.8467	-0.00333786		11.8475	0.0829697		11.8477	0.150681		11.8468	0.189304		11.8483	0.240326
11.8533	-0.00524521		11.8542	0.0839233		11.8543	0.153065		11.8535	0.191689		11.855	0.241756
11.86	-0.00572205		11.8608	0.0853539		11.861	0.155926		11.8602	0.195026		11.8617	0.243187
11.8667	-0.00476837		11.8675	0.0858307		11.8677	0.159264		11.8668	0.198841		11.8683	0.245094
11.8733	-0.00286102		11.8742	0.0858307		11.8743	0.161171		11.8735	0.201702		11.875	0.248432
11.88	-0.000953674		11.8808	0.084877		11.881	0.162601		11.8802	0.204563		11.8817	0.254154
11.8867	0.00143051		11.8875	0.0858307		11.8877	0.163555		11.8868	0.206947		11.8883	0.26083
11.8933	0.00190735		11.8942	0.0872612		11.8943	0.165939		11.8935	0.209808		11.895	0.267029
11.9	0.000953674		11.9008	0.0891685		11.901	0.168324		11.9002	0.212669		11.9017	0.272274
11.9067	0.00143051		11.9075	0.0915527		11.9077	0.170708		11.9068	0.216007		11.9083	0.277519
11.9133	0.00238419		11.9142	0.0939369		11.9143	0.172138		11.9135	0.218868		11.915	0.281811
11.92	0.00333786		11.9208	0.0972748		11.921	0.173569		11.9202	0.221729		11.9217	0.285625
11.9267	0.00238419		11.9275	0.0991821		11.9277	0.174999		11.9268	0.225067		11.9283	0.28944
11.9333	0.00238419		11.9342	0.100613		11.9343	0.17643		11.9335	0.228405		11.935	0.294209
11.94	0.00238419		11.9408	0.101089		11.941	0.179291		11.9402	0.23222		11.9417	0.299454
11.9467	0.00143051		11.9475	0.100613		11.9477	0.182629		11.9468	0.234604		11.9483	0.304222
11.9533	-0.000476837		11.9542	0.099659		11.9543	0.185966		11.9535	0.237465		11.955	0.308037
11.96	-0.00286102		11.9608	0.100613		11.961	0.188828		11.9602	0.238895		11.9617	0.311852
11.9667	-0.00238419		11.9675	0.102997		11.9677	0.191212		11.9668	0.240326		11.9683	0.315666
11.9733	-0.000953674		11.9742	0.104904		11.9743	0.191689		11.9735	0.24128		11.975	0.319481
11.98	-0.000476837		11.9808	0.105858		11.981	0.192165		11.9802	0.24271		11.9817	0.321865
11.9867	-0.000953674		11.9875	0.106335		11.9877	0.191689		11.9868	0.246048		11.9883	0.324726
11.9933	-0.00190735		11.9942	0.105381		11.9943	0.192642		11.9935	0.25034		11.995	0.328064
12	-0.00238419		12.0008	0.103951		12.001	0.195026		12.0002	0.257015		12.0017	0.331879
12.0067	-0.00286102		12.0075	0.100136		12.0077	0.196934		12.0068	0.264168		12.0083	0.33474
12.0133	-0.00429153		12.0142	0.0963211		12.0143	0.198364		12.0135	0.26989		12.015	0.337601
12.02	-0.0038147		12.0208	0.0920296		12.021	0.199318		12.0202	0.273705		12.0217	0.339031
12.0267	-0.00190735		12.0275	0.0882149		12.0277	0.200748		12.0268	0.276089		12.0283	0.340462
12.0333	0.00143051		12.0342	0.0853539		12.0343	0.202179		12.0335	0.277996		12.035	0.341892
12.04	0.00429153		12.0408	0.0824928		12.041	0.203609		12.0402	0.27895		12.0417	0.3438
12.0467	0.00476837		12.0475	0.0796318		12.0477	0.205994		12.0468	0.279903		12.0483	0.347137
12.0533	0.0038147		12.0542	0.0772476		12.0543	0.209332		12.0535	0.281811		12.055	0.349522
12.06	0.00238419		12.0608	0.0767708		12.061	0.212193		12.0602	0.283718		12.0617	0.352383
12.0667	0.000476837		12.0675	0.0777245		12.0677	0.214577		12.0668	0.285149		12.0683	0.355721
12.0733	-0.00143051		12.0742	0.0801086		12.0743	0.216007		12.0735	0.286102		12.075	0.360489
12.08	-0.0038147		12.0808	0.082016		12.081	0.218868		12.0802	0.288486		12.0817	0.364304
12.0867	-0.0038147		12.0875	0.0844002		12.0877	0.221729		12.0868	0.291824		12.0883	0.367165
12.0933	-0.00238419		12.0942	0.0867844		12.0943	0.223637		12.0935	0.294685		12.095	0.371456
12.1	-0.00190735		12.1008	0.0901222		12.101	0.226021		12.1002	0.296116		12.1017	0.375748
12.1067	-0.00286102		12.1075	0.0925064		12.1077	0.229836		12.1068	0.297546		12.1083	0.380516
12.1133	-0.00429153		12.1142	0.0939369		12.1143	0.234604		12.1135	0.299931		12.115	0.384331
12.12	-0.00572205		12.1208	0.0939369		12.121	0.237942		12.1202	0.302315		12.1217	0.387669
12.1267	-0.00667572		12.1275	0.0939369		12.1277	0.239849		12.1268	0.303745		12.1283	0.39053
12.1333	-0.00810623		12.1342	0.0939369		12.1343	0.241756		12.1335	0.306129		12.135	0.391483
12.14	-0.00858307		12.1408	0.0929832		12.141	0.243664		12.1402	0.310898		12.1417	0.392437
12.1467	-0.00858307		12.1475	0.0920296		12.1477	0.245094		12.1468	0.31662		12.1483	0.393391
12.1533	-0.00810623		12.1542	0.0920296		12.1543	0.246048		12.1535	0.321865		12.155	0.394821
12.16	-0.00762939		12.1608	0.0929832		12.161	0.248909		12.1602	0.326157		12.1617	0.396252
12.1667	-0.00762939		12.1675	0.0925064		12.1677	0.253201		12.1668	0.330448		12.1683	0.399113
12.1733	-0.00810623		12.1742	0.0925064		12.1743	0.258923		12.1735	0.33474		12.175	0.403881
12.18	-0.00810623		12.1808	0.0929832		12.181	0.264168		12.1802	0.338078		12.1817	0.409603
12.1867	-0.00715256		12.1875	0.0939369		12.1877	0.268459		12.1868	0.340462		12.1883	0.414848
12.1933	-0.00619888		12.1942	0.0958443		12.1943	0.270844		12.1935	0.342369		12.195	0.41914
12.2	-0.00476837		12.2008	0.0982285		12.201	0.273228		12.2002	0.344276		12.2017	0.423431
12.2067	-0.00429153		12.2075	0.100613		12.2077	0.276089		12.2068	0.346184		12.2083	0.426769
12.2133	-0.00429153		12.2142	0.101566		12.2143	0.279427		12.2135	0.349045		12.215	0.429153
12.22	-0.0038147		12.2208	0.101566		12.221	0.282288		12.2202	0.352859		12.2217	0.431538
12.2267	-0.00286102		12.2275	0.0991821		12.2277	0.285149		12.2268	0.356197		12.2283	0.434399
12.2333	-0.00190735		12.2342	0.0948906		12.2343	0.28801		12.2335	0.359535		12.235	0.438213
12.24	-0.00238419		12.2408	0.0901222		12.241	0.291348		12.2402	0.36335		12.2417	0.443459
12.2467	-0.00238419		12.2475	0.0863075		12.2477	0.293732		12.2468	0.368595		12.2483	0.451088
12.2533	-0.00190735		12.2542	0.0844002		12.2543	0.295162		12.2535	0.373363		12.255	0.459194
12.26	-0.00143051		12.2608	0.0829697		12.261	0.29707		12.2602	0.378609		12.2617	0.46587
12.2667	-0.00238419		12.2675	0.0815392		12.2677	0.299454		12.2668	0.385284		12.2683	0.470638
12.2733	-0.00190735		12.2742	0.0810623		12.2743	0.303745		12.2735	0.39196		12.275	0.476837
12.28	-0.000953674		12.2808	0.0810623		12.281	0.308037		12.2802	0.398159		12.2817	0.483036
12.2867	0		12.2875	0.082016		12.2877	0.314236		12.2868	0.403881		12.2883	0.489712
12.2933	-0.000476837		12.2942	0.082016		12.2943	0.320911		12.2935	0.41008		12.295	0.49448
12.3	-0.000476837		12.3008	0.0829697		12.301	0.328064		12.3002	0.414848		12.3017	0.499725
12.3067	0		12.3075	0.0844002		12.3077	0.33474		12.3068	0.41914		12.3083	0.506401
12.3133	0		12.3142	0.0867844		12.3143	0.341892		12.3135	0.422955		12.315	0.513554
12.32	0		12.3208	0.0896454		12.321	0.348568		12.3202	0.429153		12.3217	0.520706
12.3267	0.00143051		12.3275	0.0920296		12.3277	0.35429		12.3268	0.435829		12.3283	0.526428
12.3333	0.00333786		12.3342	0.0934601		12.3343	0.360966		12.3335	0.441074		12.335	0.533581
12.34	0.00286102		12.3408	0.0929832		12.341	0.369072		12.3402	0.44632		12.3417	0.540257
12.3467	0.000953674		12.3475	0.0910759		12.3477	0.379086		12.3468	0.452995		12.3483	0.546932
12.3533	-0.00190735		12.3542	0.087738		12.3543	0.387669		12.3535	0.462055		12.355	0.553608
12.36	-0.00429153		12.3608	0.0839233		12.361	0.395775		12.3602	0.471115		12.3617	0.560284
12.3667	-0.00667572		12.3675	0.0805855		12.3677	0.404835		12.3668	0.481606		12.3683	0.56839
12.3733	-0.00858307		12.3742	0.0786781		12.3743	0.414371		12.3735	0.49305		12.375	0.577927
12.38	-0.00953674		12.3808	0.0767708		12.381	0.425816		12.3802	0.506401		12.3817	0.589848
12.3867	-0.00858307		12.3875	0.0753403		12.3877	0.436306		12.3868	0.519276		12.3883	0.604153
12.3933	-0.00715256		12.3942	0.0743866		12.3943	0.44775		12.3935	0.531673		12.395	0.618935
12.4	-0.00619888		12.4008	0.0743866		12.401	0.460148		12.4002	0.542641		12.4017	0.63467
12.4067	-0.00476837		12.4075	0.0753403		12.4077	0.473499		12.4068	0.554562		12.4083	0.649452
12.4133	-0.00333786		12.4142	0.0762939		12.4143	0.487328		12.4135	0.567913		12.415	0.663757
12.42	-0.000476837		12.4208	0.0782013		12.421	0.501633		12.4202	0.583649		12.4217	0.678539
12.4267	0.00190735		12.4275	0.0801086		12.4277	0.517368		12.4268	0.600338		12.4283	0.693321
12.4333	0.00333786		12.4342	0.0815392		12.4343	0.535488		12.4335	0.61655		12.435	0.708103
12.44	0.00333786		12.4408	0.0829697		12.441	0.555515		12.4402	0.632763		12.4417	0.723839
12.4467	0.00333786		12.4475	0.0834465		12.4477	0.576496		12.4468	0.649929		12.4483	0.741482
12.4533	0.00333786		12.4542	0.0844002		12.4543	0.599384		12.4535	0.668049		12.455	0.761032
12.46	0.00333786		12.4608	0.0853539		12.461	0.623703		12.4602	0.687122		12.4617	0.781059
12.4667	0.00286102		12.4675	0.0863075		12.4677	0.648022		12.4668	0.708103		12.4683	0.801563
12.4733	0.00238419		12.4742	0.0867844		12.4743	0.671864		12.4735	0.731945		12.475	0.823498
12.48	0.00333786		12.4808	0.0858307		12.481	0.697136		12.4802	0.758171		12.4817	0.84734
12.4867	0.00476837		12.4875	0.0844002		12.4877	0.722408		12.4868	0.785351		12.4883	0.872612
12.4933	0.00572205		12.4942	0.0844002		12.4943	0.748158		12.4935	0.812054		12.495	0.899792
12.5	0.00572205		12.5008	0.0844002		12.501	0.773907		12.5002	0.838757		12.5017	0.930309
12.5067	0.00667572		12.5075	0.084877		12.5077	0.80061		12.5068	0.864983		12.5083	0.964165
12.5133	0.00810623		12.5142	0.0872612		12.5143	0.830173		12.5135	0.893593		12.515	0.999451
12.52	0.00905991		12.5208	0.0910759		12.521	0.861168		12.5202	0.925064		12.5217	1.03521
12.5267	0.00905991		12.5275	0.0939369		12.5277	0.894547		12.5268	0.960827		12.5283	1.07193
12.5333	0.00858307		12.5342	0.0939369		12.5343	0.930786		12.5335	0.999451		12.535	1.10865
12.54	0.00762939		12.5408	0.0920296		12.541	0.969887		12.5402	1.03951		12.5417	1.14441
12.5467	0.00619888		12.5475	0.0891685		12.5477	1.00994		12.5468	1.08051		12.5483	1.18065
12.5533	0.0038147		12.5542	0.084877		12.5543	1.05143		12.5535	1.12152		12.555	1.2188
12.56	0.000953674		12.5608	0.0824928		12.561	1.09529		12.5602	1.16396		12.5617	1.26076
12.5667	-0.000953674		12.5675	0.082016		12.5677	1.14202		12.5668	1.2064		12.5683	1.30558
12.5733	-0.00238419		12.5742	0.0844002		12.5743	1.19066		12.5735	1.25122		12.575	1.35231
12.58	-0.0038147		12.5808	0.0867844		12.581	1.24073		12.5802	1.29795		12.5817	1.40095
12.5867	-0.00524521		12.5875	0.0886917		12.5877	1.29366		12.5868	1.34706		12.5883	1.45292
12.5933	-0.00667572		12.5942	0.0896454		12.5943	1.3485		12.5935	1.39856		12.595	1.50776
12.6	-0.00619888		12.6008	0.0886917		12.601	1.40476		12.6002	1.45245		12.6017	1.56498
12.6067	-0.00572205		12.6075	0.0858307		12.6077	1.46246		12.6068	1.50919		12.6083	1.62363
12.6133	-0.00524521		12.6142	0.0839233		12.6143	1.52159		12.6135	1.56736		12.615	1.6861
12.62	-0.0038147		12.6208	0.0829697		12.621	1.58358		12.6202	1.62888		12.6217	1.75142
12.6267	-0.00190735		12.6275	0.0834465		12.6277	1.64843		12.6268	1.69373		12.6283	1.81866
12.6333	0		12.6342	0.0839233		12.6343	1.71614		12.6335	1.76287		12.635	1.88732
12.64	0.000476837		12.6408	0.084877		12.641	1.78766		12.6402	1.83678		12.6417	1.95742
12.6467	-0.000953674		12.6475	0.0863075		12.6477	1.86348		12.6468	1.91402		12.6483	2.03037
12.6533	-0.00476837		12.6542	0.0863075		12.6543	1.94216		12.6535	1.99318		12.655	2.10714
12.66	-0.00953674		12.6608	0.0858307		12.661	2.02417		12.6602	2.07472		12.6617	2.18868
12.6667	-0.0123978		12.6675	0.0858307		12.6677	2.10953		12.6668	2.16055		12.6683	2.27451
12.6733	-0.0138283		12.6742	0.0867844		12.6743	2.1987		12.6735	2.24924		12.675	2.3632
12.68	-0.0133514		12.6808	0.087738		12.681	2.29168		12.6802	2.33936		12.6817	2.45428
12.6867	-0.0114441		12.6875	0.0872612		12.6877	2.388		12.6868	2.43139		12.6883	2.54822
12.6933	-0.00715256		12.6942	0.0872612		12.6943	2.48671		12.6935	2.52724		12.695	2.64502
12.7	-0.00333786		12.7008	0.087738		12.701	2.59018		12.7002	2.62642		12.7017	2.74611
12.7067	-0.000953674		12.7075	0.0896454		12.7077	2.69842		12.7068	2.72846		12.7083	2.84958
12.7133	0.000476837		12.7142	0.0920296		12.7143	2.80905		12.7135	2.83337		12.715	2.95687
12.72	0.000953674		12.7208	0.0939369		12.721	2.92206		12.7202	2.94161		12.7217	3.06845
12.7267	0.000953674		12.7275	0.0948906		12.7277	3.03793		12.7268	3.05319		12.7283	3.18432
12.7333	0.000476837		12.7342	0.0948906		12.7343	3.15857		12.7335	3.16811		12.735	3.30496
12.74	0.000953674		12.7408	0.0939369		12.741	3.28302		12.7402	3.28827		12.7417	3.42703
12.7467	0.00238419		12.7475	0.0915527		12.7477	3.41082		12.7468	3.41415		12.7483	3.55244
12.7533	0.00286102		12.7542	0.087738		12.7543	3.5429		12.7535	3.54385		12.755	3.68214
12.76	0.00190735		12.7608	0.0844002		12.761	3.6788		12.7602	3.6788		12.7617	3.8166
12.7667	0.000476837		12.7675	0.082016		12.7677	3.8166		12.7668	3.81851		12.7683	3.95632
12.7733	-0.000476837		12.7742	0.0815392		12.7743	3.95775		12.7735	3.96204		12.775	4.10032
12.78	-0.00190735		12.7808	0.0824928		12.781	4.10318		12.7802	4.10795		12.7817	4.24957
12.7867	-0.00429153		12.7875	0.0844002		12.7877	4.25386		12.7868	4.2572		12.7883	4.40311
12.7933	-0.00715256		12.7942	0.0858307		12.7943	4.40979		12.7935	4.40979		12.795	4.56238
12.8	-0.00810623		12.8008	0.0882149		12.801	4.57096		12.8002	4.56619		12.8017	4.72689
12.8067	-0.00619888		12.8075	0.0896454		12.8077	4.7369		12.8068	4.72689		12.8083	4.89664
12.8133	-0.00286102		12.8142	0.0886917		12.8143	4.90713		12.8135	4.89283		12.815	5.06878
12.82	-0.000476837		12.8208	0.0863075		12.821	5.08165		12.8202	5.06496		12.8217	5.24426
12.8267	0.000476837		12.8275	0.0839233		12.8277	5.26047		12.8268	5.24187		12.8283	5.42307
12.8333	0.00143051		12.8342	0.0829697		12.8343	5.44214		12.8335	5.42307		12.835	5.60474
12.84	0.00190735		12.8408	0.0834465		12.841	5.62763		12.8402	5.60713		12.8417	5.78928
12.8467	0.000953674		12.8475	0.0844002		12.8477	5.81789		12.8468	5.79453		12.8483	5.9762
12.8533	-0.000953674		12.8542	0.0863075		12.8543	6.01387		12.8535	5.98669		12.855	6.16598
12.86	-0.000953674		12.8608	0.087738		12.861	6.21367		12.8602	6.1841		12.8617	6.36101
12.8667	0		12.8675	0.0882149		12.8677	6.4187		12.8668	6.3839		12.8683	6.56128
12.8733	0.00143051		12.8742	0.0863075		12.8743	6.62899		12.8735	6.58846		12.875	6.76584
12.88	0.00143051		12.8808	0.084877		12.881	6.84404		12.8802	6.79684		12.8817	6.9747
12.8867	0.000476837		12.8875	0.0844002		12.8877	7.06196		12.8868	7.00951		12.8883	7.18927
12.8933	0		12.8942	0.0844002		12.8943	7.28273		12.8935	7.22456		12.895	7.40862
12.9	-0.000476837		12.9008	0.0853539		12.901	7.50589		12.9002	7.4439		12.9017	7.63178
12.9067	-0.000476837		12.9075	0.0858307		12.9077	7.73144		12.9068	7.66897		12.9083	7.85828
12.9133	0.000953674		12.9142	0.0867844		12.9143	7.96032		12.9135	7.89833		12.915	8.09002
12.92	0.00429153		12.9208	0.087738		12.921	8.19445		12.9202	8.13293		12.9217	8.32701
12.9267	0.00905991		12.9275	0.0882149		12.9277	8.43477		12.9268	8.37088		12.9283	8.56638
12.9333	0.0109673		12.9342	0.0896454		12.9343	8.67844		12.9335	8.61263		12.935	8.80861
12.94	0.0109673		12.9408	0.0896454		12.941	8.92639		12.9402	8.85582		12.9417	9.05514
12.9467	0.00905991		12.9475	0.0886917		12.9477	9.17721		12.9468	9.10044		12.9483	9.30548
12.9533	0.00762939		12.9542	0.0867844		12.9543	9.43136		12.9535	9.34839		12.955	9.55677
12.96	0.00619888		12.9608	0.0844002		12.961	9.68695		12.9602	9.59826		12.9617	9.80949
12.9667	0.00572205		12.9675	0.0815392		12.9677	9.94349		12.9668	9.85003		12.9683	10.0656
12.9733	0.00572205		12.9742	0.079155		12.9743	10.2043		12.9735	10.1042		12.975	10.3259
12.98	0.00762939		12.9808	0.0801086		12.981	10.468		12.9802	10.3602		12.9817	10.5882
12.9867	0.0100136		12.9875	0.0824928		12.9877	10.7336		12.9868	10.6182		12.9883	10.8523
12.9933	0.0109673		12.9942	0.084877		12.9943	11.0006		12.9935	10.8786		12.995	11.1203
13	0.00953674		13.0008	0.0853539		13.001	11.2691		13.0002	11.1427		13.0017	11.3912
13.0067	0.00619888		13.0075	0.084877		13.0077	11.5399		13.0068	11.4107		13.0083	11.6634
13.0133	0.00429153		13.0142	0.084877		13.0143	11.8136		13.0135	11.6806		13.015	11.9381
13.02	0.00286102		13.0208	0.084877		13.021	12.0897		13.0202	11.9514		13.0217	12.2147
13.0267	0.00190735		13.0275	0.0858307		13.0277	12.3672		13.0268	12.2247		13.0283	12.4927
13.0333	0.00333786		13.0342	0.0858307		13.0343	12.6457		13.0335	12.4998		13.035	12.7697
13.04	0.00476837		13.0408	0.0867844		13.041	12.9256		13.0402	12.7749		13.0417	13.0467
13.0467	0.00524521		13.0475	0.087738		13.0477	13.206		13.0468	13.0506		13.0483	13.3238
13.0533	0.0038147		13.0542	0.0872612		13.0543	13.485		13.0535	13.3286		13.055	13.6013
13.06	0.00143051		13.0608	0.0863075		13.061	13.763		13.0602	13.6085		13.0617	13.8798
13.0667	-0.00143051		13.0675	0.0834465		13.0677	14.0414		13.0668	13.8893		13.0683	14.1582
13.0733	-0.00429153		13.0742	0.082016		13.0743	14.3204		13.0735	14.1692		13.075	14.4372
13.08	-0.00715256		13.0808	0.0824928		13.081	14.5988		13.0802	14.4491		13.0817	14.7142
13.0867	-0.00810623		13.0875	0.0839233		13.0877	14.8768		13.0868	14.7276		13.0883	14.9908
13.0933	-0.00715256		13.0942	0.0858307		13.0943	15.1544		13.0935	15.0037		13.095	15.2659
13.1	-0.00619888		13.1008	0.0872612		13.101	15.4314		13.1002	15.2774		13.1017	15.5382
13.1067	-0.00524521		13.1075	0.0901222		13.1077	15.7075		13.1068	15.5492		13.1083	15.8081
13.1133	-0.0038147		13.1142	0.0920296		13.1143	15.9845		13.1135	15.8186		13.115	16.078
13.12	-0.00333786		13.1208	0.0920296		13.121	16.2616		13.1202	16.0851		13.1217	16.3493
13.1267	-0.00333786		13.1275	0.0925064		13.1277	16.5377		13.1268	16.3498		13.1283	16.6211
13.1333	-0.0038147		13.1342	0.0925064		13.1343	16.8109		13.1335	16.6135		13.135	16.892
13.14	-0.00286102		13.1408	0.0920296		13.141	17.0817		13.1402	16.8757		13.1417	17.1604
13.1467	-0.00143051		13.1475	0.0910759		13.1477	17.3488		13.1468	17.1366		13.1483	17.4265
13.1533	0.000953674		13.1542	0.0910759		13.1543	17.6105		13.1535	17.395		13.155	17.6883
13.16	0.0038147		13.1608	0.0920296		13.161	17.8676		13.1602	17.6516		13.1617	17.9448
13.1667	0.00619888		13.1675	0.0925064		13.1677	18.1217		13.1668	17.9052		13.1683	18.1971
13.1733	0.00810623		13.1742	0.0915527		13.1743	18.3721		13.1735	18.1551		13.175	18.446
13.18	0.00858307		13.1808	0.0910759		13.181	18.621		13.1802	18.4026		13.1817	18.693
13.1867	0.00810623		13.1875	0.0910759		13.1877	18.8665		13.1868	18.6481		13.1883	18.9371
13.1933	0.00810623		13.1942	0.0891685		13.1943	19.1092		13.1935	18.8913		13.195	19.1779
13.2	0.00762939		13.2008	0.087738		13.201	19.3477		13.2002	19.1302		13.2017	19.4149
13.2067	0.00762939		13.2075	0.0863075		13.2077	19.5827		13.2068	19.3629		13.2083	19.6481
13.2133	0.00810623		13.2142	0.0867844		13.2143	19.8145		13.2135	19.5899		13.215	19.8755
13.22	0.00905991		13.2208	0.0872612		13.221	20.0405		13.2202	19.8107		13.2217	20.0977
13.2267	0.00905991		13.2275	0.0886917		13.2277	20.2594		13.2268	20.0253		13.2283	20.3142
13.2333	0.00762939		13.2342	0.0905991		13.2343	20.472		13.2335	20.2341		13.235	20.5259
13.24	0.00715256		13.2408	0.0915527		13.241	20.679		13.2402	20.4391		13.2417	20.7324
13.2467	0.00810623		13.2475	0.0920296		13.2477	20.8807		13.2468	20.6404		13.2483	20.9332
13.2533	0.00858307		13.2542	0.0910759		13.2543	21.0772		13.2535	20.8373		13.255	21.1282
13.26	0.00762939		13.2608	0.0901222		13.261	21.2684		13.2602	21.029		13.2617	21.3184
13.2667	0.00667572		13.2675	0.0891685		13.2677	21.4562		13.2668	21.215		13.2683	21.5034
13.2733	0.00667572		13.2742	0.0882149		13.2743	21.6389		13.2735	21.3938		13.275	21.6827
[truncated: 2,503 more rows]

## Sheet: Figure 6
Data used for figure 6 uses 0.1 ug/ml CA1974 :
	Plate 2		0.1 ug/ml and 0.05 ug/ml CA1974 coat concentration, top TNFα concentration 100 pg/ml, 30 mins sample incubation, singulet wells.
																	0.1 ug/ml CA1974 coat						0.05 ug/ml CA1974 coat
																	TNFα			TNFα + UCB-8733			TNFα			TNFα + UCB-8733
	Measurement count: 1 Filter: 450																Human plasma	Control IP	anti-TNF IP	Human plasma	Control IP	anti-TNF IP	Human plasma	Control IP	anti-TNF IP	Human plasma	Control IP	anti-TNF IP
		1	2	3	4	5	6	7	8	9	10	11	12		TNFα (pg/ml)		1	2	3	4	5	6	7	8	9	10	11	12		Data plotted. TNF pre-incubated with excess '8733 (TNFα + UCB-8733) or DMSO (TNFα) was diluted in normal human plasma depleted of endogenous TNF by immunoprecipitation using anti-TNF beads.
	A	3.077	3.135	0.57	3.311	3.416	2.694	3.202	3.253	0.478	3.311	3.378	2.287		100	A	3.077	3.135	0.57	3.311	3.416	2.694	3.202	3.253	0.478	3.311	3.378	2.287
	B	3.197	3.373	0.519	3.332	3.294	1.77	3.294	3.373	0.427	3.373	3.47	1.293		50	B	3.197	3.373	0.519	3.332	3.294	1.77	3.294	3.373	0.427	3.373	3.47	1.293
	C	3.163	3.488	0.522	3.442	3.965	1.03	3.664	3.363	0.396	3.488	3.296	0.776		25	C	3.163	3.488	0.522	3.442	3.965	1.03	3.664	3.363	0.396	3.488	3.296	0.776
	D	3.47	3.147	0.471	3.356	3.356	0.672	3.191	3.324	0.389	3.391	3.625	0.512		12.5	D	3.47	3.147	0.471	3.356	3.356	0.672	3.191	3.324	0.389	3.391	3.625	0.512
	E	3.164	3.319	0.428	3.289	3.21	0.491	2.947	3.424	0.341	3.235	3.123	0.368		6.25	E	3.164	3.319	0.428	3.289	3.21	0.491	2.947	3.424	0.341	3.235	3.123	0.368
	F	3.328	3.195	0.399	3.152	3.433	0.399	3.012	3.195	0.347	3.244	3.027	0.345		3.13	F	3.328	3.195	0.399	3.152	3.433	0.399	3.012	3.195	0.347	3.244	3.027	0.345		Control IP = human plasma incubated with control beads
	G	3.036	3.161	0.344	3.085	3.252	0.346	2.939	2.87	0.311	2.751	2.839	0.277		1.56	G	3.036	3.161	0.344	3.085	3.252	0.346	2.939	2.87	0.311	2.751	2.839	0.277		anti-TNF IP = human plasma incubated with anti-TNF beads to deplete endogenous TNF
	H	2.959	2.838	0.307	2.895	2.871	0.308	2.907	2.631	0.261	2.788	2.553	0.263		Blank	H	2.959	2.838	0.307	2.895	2.871	0.308	2.907	2.631	0.261	2.788	2.553	0.263
																	0.1 ug/ml CA1974 coat			DMSO curve						0.05 ug/ml CA1974 coat			DMSO curve
																	TNFα	TNFα + UCB-8733		Mean a.u.	0.445					TNFα	TNFα + UCB-8733		Mean a.u.	0.36875
																	anti-TNF IP	anti-TNF IP		SD	0.0920838					anti-TNF IP	anti-TNF IP		SD	0.068316
															TNFα (pg/ml)		OD (a.u.)			3 x SD	0.276251			TNFα (pg/ml)		OD (a.u.)			3 x SD	0.204948
															100	A	0.57	2.694		Mean + 3SD	0.721251			100	A	0.478	2.287		Mean + 3SD	0.573698
															50	B	0.519	1.77						50	B	0.427	1.293
															25	C	0.522	1.03						25	C	0.396	0.776		TNFα + UCB8733 concentrations significantly higher than TNFα (with probability of at least 0.999). This was calculated by adding 3 standard deviations of the TNFα results to the mean of these values to establish a cut-off, above which any result can be deemed to be significantly different. i.e. the highlighted results are those > 0.721 a.u., resulting in TNF + 8733 concentrations of 25pg/ml and a…
															12.5	D	0.471	0.672						12.5	D	0.389	0.512
															6.25	E	0.428	0.491						6.25	E	0.341	0.368
															3.13	F	0.399	0.399						3.13	F	0.347	0.345
															1.56	G	0.344	0.346						1.56	G	0.311	0.277
															Blank	H	0.307	0.308						Blank	H	0.261	0.263
	Plate 1		5 ug/ml and 0.2 ug/ml CA1974 coat concentration, top TNFα concentration 100 pg/ml, 30 mins sample incubation, singulet wells.
																	5 ug/ml CA1974 coat						0.2 ug/ml CA1974 coat
																	TNFα			TNFα + UCB-8733			TNFα			TNFα + UCB-8733
	Measurement count: 1 Filter: 450																NHP	Control IP	anti-TNF IP	NHP	Control IP	anti-TNF IP	NHP	Control IP	anti-TNF IP	NHP	Control IP	anti-TNF IP
		1	2	3	4	5	6	7	8	9	10	11	12		TNFα (pg/ml)		1	2	3	4	5	6	7	8	9	10	11	12
	A	2.492	2.516	1.331	2.736	2.744	2.641	2.998	2.955	0.706	3.118	3.159	2.536		100	A	2.492	2.516	1.331	2.736	2.744	2.641	2.998	2.955	0.706	3.118	3.159	2.536
	B	2.598	2.563	1.22	2.763	2.785	2.473	2.996	2.996	0.625	3.2	3.172	1.783		50	B	2.598	2.563	1.22	2.763	2.785	2.473	2.996	2.996	0.625	3.2	3.172	1.783
	C	2.526	2.521	1.138	2.755	2.713	2.045	3.03	3.065	0.566	3.214	3.166	1.166		25	C	2.526	2.521	1.138	2.755	2.713	2.045	3.03	3.065	0.566	3.214	3.166	1.166
	D	2.569	2.591	1.01	2.528	2.646	1.505	2.954	3.15	0.491	3.171	3.326	0.789		12.5	D	2.569	2.591	1.01	2.528	2.646	1.505	2.954	3.15	0.491	3.171	3.326	0.789
	E	2.367	2.455	1.011	2.528	2.528	1.199	2.876	3.125	0.476	2.962	2.99	0.6		6.25	E	2.367	2.455	1.011	2.528	2.528	1.199	2.876	3.125	0.476	2.962	2.99	0.6
	F	2.472	2.468	0.963	2.49	2.542	1.08	3.115	3.045	0.477	2.945	2.875	0.471		3.13	F	2.472	2.468	0.963	2.49	2.542	1.08	3.115	3.045	0.477	2.945	2.875	0.471
	G	2.448	2.44	0.928	2.444	2.456	1.009	2.883	2.905	0.441	2.883	2.862	0.441		1.56	G	2.448	2.44	0.928	2.444	2.456	1.009	2.883	2.905	0.441	2.883	2.862	0.441
	H	2.246	2.326	0.868	2.4	2.427	0.927	2.728	2.79	0.38	2.934	2.851	0.389		Blank	H	2.246	2.326	0.868	2.4	2.427	0.927	2.728	2.79	0.38	2.934	2.851	0.389
																	5 ug/ml CA1974 coat			DMSO curve						0.2 ug/ml CA1974 coat			DMSO curve
																	TNFα	TNFα + UCB-8733		Mean a.u.	1.05862					TNFα	TNFα + UCB-8733		Mean a.u.	0.52025
																	anti-TNF IP	anti-TNF IP		SD	0.157529					anti-TNF IP	anti-TNF IP		SD	0.105697
															TNFα (pg/ml)		OD (a.u.)			3 x SD	0.472587			TNFα (pg/ml)		OD (a.u.)			3 x SD	0.317092
															100	A	1.331	2.641		Mean + 3SD	1.53121			100	A	0.706	2.536		Mean + 3SD	0.837342
															50	B	1.22	2.473						50	B	0.625	1.783
															25	C	1.138	2.045						25	C	0.566	1.166		TNFα + UCB8733 concentrations significantly higher than TNFα (with probability of at least 0.999). This was calculated by adding 3 standard deviations of the TNFα results to the mean of these values to establish a cut-off, above which any result can be deemed to be significantly different. i.e. the highlighted results are those > 0.721 a.u., resulting in TNF + 8733 concentrations of 25pg/ml and a…
															12.5	D	1.01	1.505						12.5	D	0.491	0.789
															6.25	E	1.011	1.199						6.25	E	0.476	0.6
															3.13	F	0.963	1.08						3.13	F	0.477	0.471
															1.56	G	0.928	1.009						1.56	G	0.441	0.441
															Blank	H	0.868	0.927						Blank	H	0.38	0.389
Data for replicates below:
Replicate 1 using 5ug/ml CA1974
	Plate 2		5 ug/ml CA1974 coat concentration, top TNFα concentration 100 pg/ml, 30 mins sample incubation, duplicate wells.
																	5 ug/ml CA1974 coat
																	TNFα + UCB-8733
	Measurement count: 1 Filter: 450																Human plasma		Control IP		anti-TNF IP
		1	2	3	4	5	6	7	8	9	10	11	12		TNFα (pg/ml)		1	2	3	4	5	6	7	8	9	10	11	12
	A	2.757	2.757	2.456	2.134	2.717	2.598	0.035	0.036	0.04	0.039	0.038	0.043		100	A	2.757	2.757	2.456	2.134	2.717	2.598	Empty wells
	B	2.582	2.61	1.807	1.686	2.102	2.13	0.039	0.041	0.039	0.039	0.04	0.043		50	B	2.582	2.61	1.807	1.686	2.102	2.13
	C	2.436	2.522	1.583	1.48	1.738	1.741	0.038	0.039	0.038	0.039	0.039	0.041		25	C	2.436	2.522	1.583	1.48	1.738	1.741
	D	2.274	2.341	1.568	1.303	1.2	1.274	0.037	0.037	0.038	0.038	0.038	0.045		12.5	D	2.274	2.341	1.568	1.303	1.2	1.274
	E	2.433	2.453	2.113	1.993	1.08	1.008	0.038	0.038	0.039	0.041	0.04	0.04		6.25	E	2.433	2.453	2.113	1.993	1.08	1.008
	F	2.266	2.362	2.581	2.389	0.842	0.928	0.038	0.038	0.038	0.041	0.041	0.04		3.13	F	2.266	2.362	2.581	2.389	0.842	0.928
	G	2.313	2.316	2.617	2.617	0.822	0.898	0.036	0.036	0.038	0.041	0.04	0.04		1.56	G	2.313	2.316	2.617	2.617	0.822	0.898
	H	2.192	2.369	2.362	2.249	0.657	0.769	0.039	0.04	0.04	0.04	0.04	0.039		Blank	H	2.192	2.369	2.362	2.249	0.657	0.769
																TNFα (pg/ml)	Mean OD	StdDev	CV (%)
																100	2.6575	0.0841457	3.16635
																50	2.116	0.019799	0.93568
																25	1.7395	0.00212132	0.12195
																12.5	1.237	0.0523259	4.23006
																6.25	1.044	0.0509117	4.8766
																3.13	0.885	0.0608112	6.87132
																1.56	0.86	0.0537401	6.24885
																Blank	0.713	0.079196	11.1074
Replicate 2 using 0.2 ug/ml CA1974
	Plate 1		0.2 ug/ml CA1974 coat concentration, top TNFα concentration 100 pg/ml, 25 mins sample incubation, duplicate wells, blockers included in plasma diluent to minimise interference from endogenous immunoglobulins.
	Measurement count: 1 Filter: 450																Human plasma		anti-TNF IP		anti-TNF IP + blocker 1		anti-TNF IP + blocker 2
		1	2	3	4	5	6	7	8	9	10	11	12		TNFα (pg/ml)		1	2	3	4	5	6	7	8	9	10	11	12
	A	3.118	3.045	2.654	2.682	1.949	1.995	1.677	1.876	0.173	0.201	0.172	0.19		100	A	3.118	3.045	2.654	2.682	1.949	1.995	1.677	1.876	Different experiment
	B	3.23	3.2	1.841	1.789	1.062	1.03	0.817	0.824	0.181	0.18	0.183	0.191		50	B	3.23	3.2	1.841	1.789	1.062	1.03	0.817	0.824
	C	3.19	3.269	1.311	1.309	0.527	0.554	0.471	0.491	0.186	0.191	0.185	0.203		25	C	3.19	3.269	1.311	1.309	0.527	0.554	0.471	0.491
	D	3.518	3.242	1.009	1.017	0.326	0.356	0.287	0.284	0.171	0.209	0.183	0.195		12.5	D	3.518	3.242	1.009	1.017	0.326	0.356	0.287	0.284
	E	3.146	3.426	0.877	0.847	0.242	0.289	0.216	0.234	0.194	0.193	0.207	0.205		6.25	E	3.146	3.426	0.877	0.847	0.242	0.289	0.216	0.234
	F	3.176	3.135	0.85	0.861	0.238	0.26	0.217	0.23	0.234	0.228	0.198	0.201		3.13	F	3.176	3.135	0.85	0.861	0.238	0.26	0.217	0.23
	G	2.805	3.185	0.818	0.847	0.208	0.211	0.183	0.189	0.239	0.254	0.291	0.242		1.56	G	2.805	3.185	0.818	0.847	0.208	0.211	0.183	0.189
	H	3.074	3.25	0.782	0.802	0.195	0.199	0.168	0.168	0.237	0.251	0.236	0.287		Blank	H	3.074	3.25	0.782	0.802	0.195	0.199	0.168	0.168
																	anti-TNF IP			anti-TNF IP + blocker 1			anti-TNF IP + blocker 2
																TNFα (pg/ml)	Mean OD	StdDev	CV (%)	Mean OD	StdDev	CV (%)	Mean OD	StdDev	CV (%)
																100	2.668	0.019799	0.742091	1.972	0.0325269	1.64944	1.7765	0.140714	7.92087
																50	1.815	0.0367696	2.02587	1.046	0.0226274	2.16323	0.8205	0.00494975	0.60326
																25	1.31	0.00141421	0.107955	0.5405	0.0190919	3.53226	0.481	0.0141421	2.94015
																12.5	1.013	0.00565685	0.558426	0.341	0.0212132	6.22088	0.2855	0.00212132	0.743019
																6.25	0.862	0.0212132	2.46093	0.2655	0.033234	12.5175	0.225	0.0127279	5.65685
																3.13	0.8555	0.00777817	0.909196	0.249	0.0155563	6.24753	0.2235	0.00919239	4.11293
																1.56	0.8325	0.0205061	2.46319	0.2095	0.00212132	1.01256	0.186	0.00424264	2.28099
																Blank	0.792	0.0141421	1.78562	0.197	0.00282843	1.43575	0.168	0	0
																							TNFα + UCB-8733
																							TNFα + UCB-8733 (with blocker 1)
																							TNFα + UCB-8733 (with blocker 2)
Replicate 3 using 0.2 ug/ml CA1974
	Plate 3		0.2 ug/ml CA1974 coat concentration, top TNFα concentration 50 pg/ml, 30 mins sample incubation, duplicate wells, blockers included in plasma diluent to minimise interference from endogenous immunoglobulins.
	Measurement count: 1 Filter: 450																anti-TNF IP + blockers		TNFα spike controls
		1	2	3	4	5	6	7	8	9	10	11	12		TNFα (pg/ml)		1	2	3	4	5	6	7	8	9	10	11	12
	A	3.108	3.293	3.038	3.323	0.038	0.03	0.035	0.035	0.038	0.036	0.038	0.038		50	A	3.108	3.293	3.038	3.323	Empty wells
	B	2.528	2.546	2.021	2.075	0.04	0.033	0.038	0.038	0.04	0.04	0.042	0.04		25	B	2.528	2.546	2.021	2.075
	C	1.403	1.497	0.895	0.912	0.033	0.033	0.038	0.038	0.038	0.038	0.039	0.039		12.5	C	1.403	1.497	0.895	0.912
	D	0.837	0.841	0.641	0.678	0.037	0.037	0.038	0.037	0.037	0.037	0.038	0.038		6.25	D	0.837	0.841	0.641	0.678
	E	0.573	0.564	0.486	0.453	0.037	0.031	0.037	0.037	0.037	0.038	0.038	0.042		3.125	E	0.573	0.564	0.486	0.453
	F	0.457	0.476	0.391	0.385	0.037	0.03	0.039	0.037	0.038	0.039	0.041	0.038		1.5625	F	0.457	0.476	0.391	0.385
	G	0.436	0.392	0.386	0.374	0.036	0.032	0.039	0.038	0.036	0.036	0.038	0.036		0.78125	G	0.436	0.392	0.386	0.374
	H	0.384	0.368	0.416	0.389	0.029	0.039	0.043	0.042	0.039	0.038	0.038	0.038		Blank	H	0.384	0.368	0.416	0.389
																	anti-TNF IP
																TNFα (pg/ml)	Mean OD	StdDev	CV (%)
																50	3.2005	0.130815	4.08732
																25	2.537	0.0127279	0.501692
																12.5	1.45	0.066468	4.584
																6.25	0.839	0.00282843	0.337119
																3.125	0.5685	0.00636396	1.11943
																1.5625	0.4665	0.013435	2.87996
																0.78125	0.414	0.0311127	7.51514
																Blank	0.376	0.0113137	3.00897
Replicate 4 using 0.2 yg/ml CA1974
	Plate 2		0.2 ug/ml CA1974 coat concentration, top TNFα concentration 50 pg/ml, 30 mins sample incubation, duplicate wells, blockers included in plasma diluent to minimise interference from endogenous immunoglobulins.
	Measurement count: 1 Filter: 450																anti-TNF IP + blockers		TNFα spike controls
		1	2	3	4	5	6	7	8	9	10	11	12		TNFα (pg/ml)		1	2	3	4	5	6	7	8	9	10	11	12
	A	2.937	3.107	2.713	2.964	0.038	0.035	0.035	0.035	0.037	0.035	0.035	0.038		50	A	2.937	3.107	2.713	2.964	Empty wells
	B	2.239	2.245	1.397	1.579	0.039	0.039	0.039	0.039	0.039	0.039	0.039	0.038		25	B	2.239	2.245	1.397	1.579
	C	1.41	1.425	0.73	0.862	0.039	0.039	0.039	0.039	0.039	0.038	0.038	0.039		12.5	C	1.41	1.425	0.73	0.862
	D	0.675	0.748	0.471	0.494	0.037	0.037	0.037	0.037	0.037	0.038	0.037	0.038		6.25	D	0.675	0.748	0.471	0.494
	E	0.393	0.399	0.304	0.308	0.038	0.039	0.037	0.037	0.04	0.038	0.038	0.038		3.125	E	0.393	0.399	0.304	0.308
	F	0.263	0.282	0.158	0.16	0.037	0.037	0.037	0.038	0.038	0.039	0.047	0.039		1.5625	F	0.263	0.282	0.158	0.16
	G	0.216	0.199	0.2	0.217	0.036	0.036	0.037	0.037	0.037	0.037	0.038	0.037		0.78125	G	0.216	0.199	0.2	0.217
	H	0.188	0.163	0.223	0.215	0.039	0.039	0.039	0.039	0.04	0.04	0.04	0.04		Blank	H	0.188	0.163	0.223	0.215
																	anti-TNF IP
																TNFα (pg/ml)	Mean OD	StdDev	CV (%)
																50	3.022	0.120208	3.97777
																25	2.242	0.00424264	0.189235
																12.5	1.4175	0.0106066	0.748261
																6.25	0.7115	0.0516188	7.25493
																3.125	0.396	0.00424264	1.07137
																1.5625	0.2725	0.013435	4.93029
																0.78125	0.2075	0.0120208	5.79316
																Blank	0.1755	0.0176777	10.0727
Replicate 5 using 0.2 ug/ml CA1974
	Plate 2		0.2 ug/ml CA1974 coat concentration, top TNFα concentration 50 pg/ml, 30 mins sample incubation, duplicate wells, blockers included in plasma diluent to minimise interference from endogenous immunoglobulins.
	Measurement count: 1 Filter: 450																anti-TNF IP + blockers		TNFα spike controls
		1	2	3	4	5	6	7	8	9	10	11	12		TNFα (pg/ml)		1	2	3	4	5	6	7	8	9	10	11	12
	A	2.321	2.279	1.911	2.035	0.037	0.036	0.035	0.035	0.038	0.036	0.04	0.036		50	A	2.321	2.279	1.911	2.035	Empty wells
	B	1.227	1.247	0.73	0.793	0.039	0.038	0.039	0.039	0.04	0.039	0.039	0.04		25	B	1.227	1.247	0.73	0.793
	C	0.658	0.662	0.421	0.46	0.039	0.038	0.038	0.038	0.038	0.038	0.038	0.037		12.5	C	0.658	0.662	0.421	0.46
	D	0.374	0.42	0.283	0.289	0.039	0.037	0.037	0.038	0.037	0.037	0.037	0.037		6.25	D	0.374	0.42	0.283	0.289
	E	0.278	0.304	0.235	0.246	0.038	0.039	0.037	0.038	0.038	0.039	0.038	0.038		3.125	E	0.278	0.304	0.235	0.246
	F	0.227	0.25	0.188	0.194	0.038	0.038	0.038	0.038	0.038	0.039	0.038	0.037		1.5625	F	0.227	0.25	0.188	0.194
	G	0.206	0.215	0.255	0.254	0.036	0.036	0.037	0.037	0.037	0.037	0.037	0.036		0.78125	G	0.206	0.215	0.255	0.254
	H	0.205	0.213	0.265	0.258	0.038	0.038	0.038	0.039	0.04	0.04	0.04	0.043		Blank	H	0.205	0.213	0.265	0.258
																	anti-TNF IP
																TNFα (pg/ml)	Mean OD	StdDev	CV (%)
																50	2.3	0.0296985	1.29124
																25	1.237	0.0141421	1.14326
																12.5	0.66	0.00282843	0.42855
																6.25	0.397	0.0325269	8.19318
																3.125	0.291	0.0183848	6.31779
																1.5625	0.2385	0.0162635	6.81906
																0.78125	0.2105	0.00636396	3.02326
																Blank	0.209	0.00565685	2.70663

## Sheet: Supplementary Fig 2
TNF + TNFR1 + Fab1974 + DMSO			TNF + TNFR1 + no Fab + UCB-8733			TNF + TNFR1 + 0.6eq Fab1974 + UCB-8733			TNF + TNFR1 + 0.7eq Fab1974 + UCB-8733			TNF + TNFR1 + 0.8eq Fab1974 + UCB-8733			TNF + TNFR1 + 0.9eq Fab1974 + UCB-8733			TNF + TNFR1 + 1.0eq Fab1974 + UCB-8733
Time(mins)	mAU (280nm)		Time(mins)	mAU (280nm)		Time(mins)	mAU (280nm)		Time(mins)	mAU (280nm)		Time(mins)	mAU (280nm)		Time(mins)	mAU (280nm)		Time(mins)	mAU (280nm)
0.0166667	-13.2327		0.0166667	-11.9309		0.0166667	-5.54371		0.0166667	-2.04372		0.0166667	0.00095367		0.0166667	-0.0038147		0.0166667	-0.0085831
0.0433333	-13.3629		0.0433333	-12.0444		0.0433333	-5.58805		0.0433333	-2.05946		0.0433333	0.00095367		0.0433333	-0.0033379		0.0433333	-0.0090599
0.07	-13.4916		0.07	-12.1555		0.07	-5.63192		0.07	-2.07663		0.07	0.00047684		0.07	-0.0033379		0.07	-0.0095367
0.0966667	-13.6185		0.0966667	-12.2647		0.0966667	-5.67675		0.0966667	-2.09379		0.0966667	0		0.0966667	-0.0033379		0.0966667	-0.0095367
0.123333	-13.7444		0.123333	-12.373		0.123333	-5.72395		0.123333	-2.11048		0.123333	0		0.123333	-0.0038147		0.123333	-0.0095367
0.15	-13.8674		0.15	-12.4793		0.15	-5.77021		0.15	-2.12669		0.15	-0.0004768		0.15	-0.0038147		0.15	-0.0100136
0.176667	-13.9871		0.176667	-12.5813		0.176667	-5.81503		0.176667	-2.14291		0.176667	-0.0009537		0.176667	-0.0033379		0.176667	-0.0104904
0.203333	-14.1053		0.203333	-12.6801		0.203333	-5.85985		0.203333	-2.15912		0.203333	-0.0014305		0.203333	-0.0033379		0.203333	-0.0109673
0.23	-14.2255		0.23	-12.7778		0.23	-5.90515		0.23	-2.17438		0.23	-0.0019073		0.23	-0.002861		0.23	-0.0109673
0.256667	-14.3476		0.256667	-12.8765		0.256667	-5.94997		0.256667	-2.18868		0.256667	-0.0019073		0.256667	-0.002861		0.256667	-0.0104904
0.283333	-14.4691		0.283333	-12.9743		0.283333	-5.99289		0.283333	-2.20251		0.283333	-0.0019073		0.283333	-0.0033379		0.283333	-0.0109673
0.31	-14.5903		0.31	-13.0701		0.31	-6.03342		0.31	-2.21586		0.31	-0.0014305		0.31	-0.0042915		0.31	-0.0114441
0.336667	-14.7114		0.336667	-13.1664		0.336667	-6.073		0.336667	-2.22921		0.336667	-0.0004768		0.336667	-0.005722		0.336667	-0.0114441
0.363333	-14.8306		0.363333	-13.2627		0.363333	-6.1121		0.363333	-2.24161		0.363333	0.00047684		0.363333	-0.0061989		0.363333	-0.0104904
0.39	-14.9455		0.39	-13.3586		0.39	-6.15025		0.39	-2.25401		0.39	0.00047684		0.39	-0.0061989		0.39	-0.0100136
0.416667	-15.0566		0.416667	-13.4511		0.416667	-6.18696		0.416667	-2.26688		0.416667	0.00047684		0.416667	-0.0052452		0.416667	-0.0095367
0.443333	-15.1672		0.443333	-13.5417		0.443333	-6.22225		0.443333	-2.28071		0.443333	-0.0004768		0.443333	-0.0038147		0.443333	-0.0090599
0.47	-15.2745		0.47	-13.6304		0.47	-6.25849		0.47	-2.29549		0.47	-0.0009537		0.47	-0.0023842		0.47	-0.0085831
0.496667	-15.3804		0.496667	-13.7167		0.496667	-6.2952		0.496667	-2.31028		0.496667	-0.0019073		0.496667	-0.0014305		0.496667	-0.0090599
0.523333	-15.4853		0.523333	-13.8011		0.523333	-6.33192		0.523333	-2.3241		0.523333	-0.0023842		0.523333	-0.0014305		0.523333	-0.0104904
0.55	-15.5916		0.55	-13.8855		0.55	-6.36864		0.55	-2.33746		0.55	-0.002861		0.55	-0.0014305		0.55	-0.0123978
0.576667	-15.6989		0.576667	-13.9723		0.576667	-6.40535		0.576667	-2.35128		0.576667	-0.0038147		0.576667	-0.0019073		0.576667	-0.0143051
0.603333	-15.8062		0.603333	-14.061		0.603333	-6.44398		0.603333	-2.36368		0.603333	-0.0052452		0.603333	-0.0023842		0.603333	-0.0157356
0.63	-15.9135		0.63	-14.1487		0.63	-6.4826		0.63	-2.37513		0.63	-0.0066757		0.63	-0.0033379		0.63	-0.0166893
0.656667	-16.0179		0.656667	-14.2341		0.656667	-6.52027		0.656667	-2.38466		0.656667	-0.0076294		0.656667	-0.0038147		0.656667	-0.0181198
0.683333	-16.1181		0.683333	-14.318		0.683333	-6.55556		0.683333	-2.3942		0.683333	-0.0085831		0.683333	-0.0042915		0.683333	-0.0190735
0.71	-16.2139		0.71	-14.401		0.71	-6.58989		0.71	-2.40517		0.71	-0.0090599		0.71	-0.0047684		0.71	-0.0195503
0.736667	-16.3088		0.736667	-14.482		0.736667	-6.62422		0.736667	-2.41661		0.736667	-0.0081062		0.736667	-0.0047684		0.736667	-0.0190735
0.763333	-16.4032		0.763333	-14.5612		0.763333	-6.65855		0.763333	-2.42853		0.763333	-0.0066757		0.763333	-0.0042915		0.763333	-0.0190735
0.79	-16.4962		0.79	-14.6384		0.79	-6.69193		0.79	-2.44093		0.79	-0.0047684		0.79	-0.0038147		0.79	-0.0185966
0.816667	-16.5868		0.816667	-14.7152		0.816667	-6.72436		0.816667	-2.4538		0.816667	-0.0033379		0.816667	-0.002861		0.816667	-0.0181198
0.843333	-16.6783		0.843333	-14.7924		0.843333	-6.75678		0.843333	-2.46716		0.843333	-0.0019073		0.843333	-0.0023842		0.843333	-0.017643
0.87	-16.7694		0.87	-14.8687		0.87	-6.78921		0.87	-2.48003		0.87	-0.0014305		0.87	-0.002861		0.87	-0.0171661
0.896667	-16.8591		0.896667	-14.9431		0.896667	-6.82068		0.896667	-2.49147		0.896667	-0.0019073		0.896667	-0.0033379		0.896667	-0.017643
0.923333	-16.9463		0.923333	-15.0151		0.923333	-6.85215		0.923333	-2.50292		0.923333	-0.0023842		0.923333	-0.0042915		0.923333	-0.0190735
0.95	-17.0321		0.95	-15.0881		0.95	-6.88457		0.95	-2.51484		0.95	-0.0023842		0.95	-0.0052452		0.95	-0.020504
0.976667	-17.1185		0.976667	-15.1625		0.976667	-6.91748		0.976667	-2.52676		0.976667	-0.0023842		0.976667	-0.0061989		0.976667	-0.0224113
1.00333	-17.2052		1.00333	-15.2364		1.00333	-6.95038		1.00333	-2.5382		1.00333	-0.0019073		1.00333	-0.0071526		1.00333	-0.0228882
1.03	-17.2915		1.03	-15.3084		1.03	-6.98185		1.03	-2.54917		1.03	-0.0004768		1.03	-0.0081062		1.03	-0.0228882
1.05667	-17.3764		1.05667	-15.379		1.05667	-7.01237		1.05667	-2.55918		1.05667	0.00095367		1.05667	-0.0085831		1.05667	-0.0219345
1.08333	-17.4608		1.08333	-15.4486		1.08333	-7.0405		1.08333	-2.56872		1.08333	0.00143051		1.08333	-0.0095367		1.08333	-0.0195503
1.11	-17.5438		1.11	-15.5158		1.11	-7.0672		1.11	-2.57778		1.11	0.00190735		1.11	-0.0109673		1.11	-0.017643
1.13667	-17.6263		1.13667	-15.5802		1.13667	-7.09248		1.13667	-2.58636		1.13667	0.00143051		1.13667	-0.0119209		1.13667	-0.0157356
1.16333	-17.7078		1.16333	-15.6431		1.16333	-7.11632		1.16333	-2.59495		1.16333	0		1.16333	-0.0128746		1.16333	-0.0152588
1.19	-17.7875		1.19	-15.7089		1.19	-7.14111		1.19	-2.60448		1.19	-0.0014305		1.19	-0.0128746		1.19	-0.014782
1.21667	-17.8661		1.21667	-15.7762		1.21667	-7.16591		1.21667	-2.61402		1.21667	-0.0023842		1.21667	-0.0119209		1.21667	-0.014782
1.24333	-17.9443		1.24333	-15.8439		1.24333	-7.19166		1.24333	-2.62308		1.24333	-0.002861		1.24333	-0.0114441		1.24333	-0.014782
1.27	-18.0225		1.27	-15.9111		1.27	-7.21788		1.27	-2.63214		1.27	-0.0033379		1.27	-0.0104904		1.27	-0.0143051
1.29667	-18.1012		1.29667	-15.9769		1.29667	-7.24459		1.29667	-2.64072		1.29667	-0.0033379		1.29667	-0.0095367		1.29667	-0.0143051
1.32333	-18.1794		1.32333	-16.0413		1.32333	-7.2732		1.32333	-2.64931		1.32333	-0.002861		1.32333	-0.0085831		1.32333	-0.0143051
1.35	-18.2557		1.35	-16.1023		1.35	-7.30228		1.35	-2.65932		1.35	-0.0023842		1.35	-0.0076294		1.35	-0.0157356
1.37667	-18.3306		1.37667	-16.1619		1.37667	-7.33185		1.37667	-2.66933		1.37667	-0.0014305		1.37667	-0.0076294		1.37667	-0.0166893
1.40333	-18.4031		1.40333	-16.222		1.40333	-7.36046		1.40333	-2.67935		1.40333	-0.0014305		1.40333	-0.0081062		1.40333	-0.0181198
1.43	-18.4746		1.43	-16.2821		1.43	-7.38764		1.43	-2.68841		1.43	-0.0019073		1.43	-0.0090599		1.43	-0.0195503
1.45667	-18.5456		1.45667	-16.3412		1.45667	-7.41291		1.45667	-2.69699		1.45667	-0.002861		1.45667	-0.0095367		1.45667	-0.0209808
1.48333	-18.6152		1.48333	-16.3999		1.48333	-7.43675		1.48333	-2.70367		1.48333	-0.0038147		1.48333	-0.0100136		1.48333	-0.0214577
1.51	-18.6834		1.51	-16.4595		1.51	-7.46012		1.51	-2.70939		1.51	-0.0047684		1.51	-0.0104904		1.51	-0.0209808
1.53667	-18.7521		1.53667	-16.5191		1.53667	-7.48253		1.53667	-2.71463		1.53667	-0.005722		1.53667	-0.0114441		1.53667	-0.0209808
1.56333	-18.8217		1.56333	-16.5777		1.56333	-7.50351		1.56333	-2.72083		1.56333	-0.0066757		1.56333	-0.0114441		1.56333	-0.0214577
1.59	-18.8899		1.59	-16.6354		1.59	-7.52592		1.59	-2.72799		1.59	-0.0061989		1.59	-0.0104904		1.59	-0.0209808
1.61667	-18.9557		1.61667	-16.6941		1.61667	-7.55024		1.61667	-2.73561		1.61667	-0.005722		1.61667	-0.0095367		1.61667	-0.0209808
1.64333	-19.0196		1.64333	-16.7527		1.64333	-7.57408		1.64333	-2.74372		1.64333	-0.0052452		1.64333	-0.0090599		1.64333	-0.020504
1.67	-19.083		1.67	-16.8095		1.67	-7.59649		1.67	-2.75183		1.67	-0.0047684		1.67	-0.0090599		1.67	-0.0209808
1.69667	-19.1464		1.69667	-16.8643		1.69667	-7.61795		1.69667	-2.76041		1.69667	-0.0042915		1.69667	-0.0085831		1.69667	-0.0209808
1.72333	-19.2094		1.72333	-16.9187		1.72333	-7.63988		1.72333	-2.76852		1.72333	-0.0033379		1.72333	-0.0081062		1.72333	-0.0209808
1.75	-19.2738		1.75	-16.9721		1.75	-7.66134		1.75	-2.7771		1.75	-0.002861		1.75	-0.0081062		1.75	-0.0214577
1.77667	-19.3405		1.77667	-17.025		1.77667	-7.68042		1.77667	-2.78568		1.77667	-0.0023842		1.77667	-0.0085831		1.77667	-0.0214577
1.80333	-19.4087		1.80333	-17.076		1.80333	-7.69854		1.80333	-2.79379		1.80333	-0.0023842		1.80333	-0.0090599		1.80333	-0.0214577
1.83	-19.4759		1.83	-17.1261		1.83	-7.71761		1.83	-2.8019		1.83	-0.0023842		1.83	-0.0095367		1.83	-0.0219345
1.85667	-19.5403		1.85667	-17.1752		1.85667	-7.73716		1.85667	-2.80952		1.85667	-0.002861		1.85667	-0.0104904		1.85667	-0.0228882
1.88333	-19.6013		1.88333	-17.2238		1.88333	-7.75671		1.88333	-2.81763		1.88333	-0.0042915		1.88333	-0.0119209		1.88333	-0.0238419
1.91	-19.6605		1.91	-17.2725		1.91	-7.77483		1.91	-2.82574		1.91	-0.0052452		1.91	-0.0138283		1.91	-0.0252724
1.93667	-19.7177		1.93667	-17.3211		1.93667	-7.7939		1.93667	-2.83337		1.93667	-0.0061989		1.93667	-0.014782		1.93667	-0.026226
1.96333	-19.7744		1.96333	-17.3721		1.96333	-7.81441		1.96333	-2.84147		1.96333	-0.0066757		1.96333	-0.0152588		1.96333	-0.0271797
1.99	-19.8312		1.99	-17.4246		1.99	-7.83539		1.99	-2.85006		1.99	-0.0076294		1.99	-0.0152588		1.99	-0.0281334
2.01667	-19.8879		2.01667	-17.4761		2.01667	-7.85542		2.01667	-2.85864		2.01667	-0.0076294		2.01667	-0.0143051		2.01667	-0.0271797
2.04333	-19.9456		2.04333	-17.5257		2.04333	-7.87544		2.04333	-2.86579		2.04333	-0.0066757		2.04333	-0.0133514		2.04333	-0.026226
2.07	-20.0028		2.07	-17.5738		2.07	-7.89547		2.07	-2.87199		2.07	-0.005722		2.07	-0.0123978		2.07	-0.0252724
2.09667	-20.0582		2.09667	-17.6215		2.09667	-7.91407		2.09667	-2.87867		2.09667	-0.005722		2.09667	-0.0114441		2.09667	-0.0247955
2.12333	-20.1111		2.12333	-17.6678		2.12333	-7.93219		2.12333	-2.88486		2.12333	-0.0061989		2.12333	-0.0109673		2.12333	-0.0243187
2.15	-20.1631		2.15	-17.7121		2.15	-7.94935		2.15	-2.89106		2.15	-0.0061989		2.15	-0.0104904		2.15	-0.0238419
2.17667	-20.216		2.17667	-17.7565		2.17667	-7.967		2.17667	-2.89631		2.17667	-0.005722		2.17667	-0.0104904		2.17667	-0.0238419
2.20333	-20.2694		2.20333	-17.8013		2.20333	-7.98416		2.20333	-2.90155		2.20333	-0.0061989		2.20333	-0.0095367		2.20333	-0.0243187
2.23	-20.3228		2.23	-17.8471		2.23	-8.00133		2.23	-2.9068		2.23	-0.0071526		2.23	-0.0085831		2.23	-0.0257492
2.25667	-20.3762		2.25667	-17.8914		2.25667	-8.01945		2.25667	-2.913		2.25667	-0.0071526		2.25667	-0.0081062		2.25667	-0.0267029
2.28333	-20.4296		2.28333	-17.9348		2.28333	-8.03757		2.28333	-2.9192		2.28333	-0.0066757		2.28333	-0.0081062		2.28333	-0.0276566
2.31	-20.4821		2.31	-17.9777		2.31	-8.05521		2.31	-2.92492		2.31	-0.005722		2.31	-0.0085831		2.31	-0.0281334
2.33667	-20.5317		2.33667	-18.0216		2.33667	-8.07142		2.33667	-2.93112		2.33667	-0.005722		2.33667	-0.0090599		2.33667	-0.0290871
2.36333	-20.5798		2.36333	-18.0645		2.36333	-8.08764		2.36333	-2.93827		2.36333	-0.0052452		2.36333	-0.0095367		2.36333	-0.0295639
2.39	-20.627		2.39	-18.1069		2.39	-8.10337		2.39	-2.94542		2.39	-0.005722		2.39	-0.0100136		2.39	-0.0286102
2.41667	-20.6752		2.41667	-18.1489		2.41667	-8.11911		2.41667	-2.9521		2.41667	-0.0066757		2.41667	-0.0109673		2.41667	-0.0271797
2.44333	-20.7252		2.44333	-18.1909		2.44333	-8.13484		2.44333	-2.95782		2.44333	-0.0085831		2.44333	-0.0119209		2.44333	-0.0257492
2.47	-20.7772		2.47	-18.2319		2.47	-8.15153		2.47	-2.96307		2.47	-0.0095367		2.47	-0.0128746		2.47	-0.0252724
2.49667	-20.8316		2.49667	-18.2719		2.49667	-8.16631		2.49667	-2.96783		2.49667	-0.0104904		2.49667	-0.0133514		2.49667	-0.0247955
2.52333	-20.8859		2.52333	-18.312		2.52333	-8.18014		2.52333	-2.9726		2.52333	-0.0104904		2.52333	-0.0138283		2.52333	-0.0247955
2.55	-20.9394		2.55	-18.352		2.55	-8.19349		2.55	-2.97689		2.55	-0.0095367		2.55	-0.0143051		2.55	-0.0247955
2.57667	-20.9913		2.57667	-18.3916		2.57667	-8.20827		2.57667	-2.98214		2.57667	-0.0071526		2.57667	-0.0138283		2.57667	-0.0257492
2.60333	-21.0423		2.60333	-18.4312		2.60333	-8.22258		2.60333	-2.98786		2.60333	-0.005722		2.60333	-0.0138283		2.60333	-0.0271797
2.63	-21.09		2.63	-18.4708		2.63	-8.23641		2.63	-2.99406		2.63	-0.0047684		2.63	-0.0133514		2.63	-0.0271797
2.65667	-21.1363		2.65667	-18.5099		2.65667	-8.25024		2.65667	-3.00026		2.65667	-0.0052452		2.65667	-0.0133514		2.65667	-0.0271797
2.68333	-21.1816		2.68333	-18.549		2.68333	-8.26645		2.68333	-3.00646		2.68333	-0.0052452		2.68333	-0.0138283		2.68333	-0.0267029
2.71	-21.2264		2.71	-18.5876		2.71	-8.28266		2.71	-3.01218		2.71	-0.005722		2.71	-0.0143051		2.71	-0.026226
2.73667	-21.2708		2.73667	-18.6267		2.73667	-8.29744		2.73667	-3.01743		2.73667	-0.0066757		2.73667	-0.014782		2.73667	-0.026226
2.76333	-21.3151		2.76333	-18.6648		2.76333	-8.31079		2.76333	-3.02219		2.76333	-0.0076294		2.76333	-0.014782		2.76333	-0.026226
2.79	-21.359		2.79	-18.702		2.79	-8.32415		2.79	-3.02744		2.79	-0.0081062		2.79	-0.014782		2.79	-0.0267029
2.81667	-21.4		2.81667	-18.7373		2.81667	-8.33845		2.81667	-3.03268		2.81667	-0.0085831		2.81667	-0.014782		2.81667	-0.0271797
2.84333	-21.4381		2.84333	-18.7712		2.84333	-8.35276		2.84333	-3.03936		2.84333	-0.0085831		2.84333	-0.014782		2.84333	-0.0281334
2.87	-21.4744		2.87	-18.805		2.87	-8.36611		2.87	-3.04604		2.87	-0.0085831		2.87	-0.0152588		2.87	-0.0290871
2.89667	-21.512		2.89667	-18.8389		2.89667	-8.37851		2.89667	-3.05176		2.89667	-0.0081062		2.89667	-0.0162125		2.89667	-0.0305176
2.92333	-21.5502		2.92333	-18.8727		2.92333	-8.38995		2.92333	-3.05653		2.92333	-0.0066757		2.92333	-0.0162125		2.92333	-0.0319481
2.95	-21.5893		2.95	-18.9071		2.95	-8.40139		2.95	-3.06082		2.95	-0.0047684		2.95	-0.0157356		2.95	-0.0329018
2.97667	-21.6303		2.97667	-18.9424		2.97667	-8.41379		2.97667	-3.06559		2.97667	-0.0038147		2.97667	-0.014782		2.97667	-0.0333786
3.00333	-21.6746		3.00333	-18.9776		3.00333	-8.42714		3.00333	-3.07035		3.00333	-0.0033379		3.00333	-0.0138283		3.00333	-0.0333786
3.03	-21.7204		3.03	-19.0125		3.03	-8.44002		3.03	-3.07417		3.03	-0.0042915		3.03	-0.0128746		3.03	-0.0343323
3.05667	-21.7652		3.05667	-19.0468		3.05667	-8.45432		3.05667	-3.07846		3.05667	-0.0061989		3.05667	-0.0123978		3.05667	-0.0348091
3.08333	-21.8077		3.08333	-19.0816		3.08333	-8.46958		3.08333	-3.08323		3.08333	-0.0085831		3.08333	-0.0123978		3.08333	-0.0352859
3.11	-21.8482		3.11	-19.1169		3.11	-8.48532		3.11	-3.08895		3.11	-0.0114441		3.11	-0.0133514		3.11	-0.0348091
3.13667	-21.8887		3.13667	-19.1517		3.13667	-8.49962		3.13667	-3.0942		3.13667	-0.0138283		3.13667	-0.014782		3.13667	-0.0357628
3.16333	-21.9278		3.16333	-19.186		3.16333	-8.51202		3.16333	-3.09944		3.16333	-0.0152588		3.16333	-0.0162125		3.16333	-0.0362396
3.19	-21.9665		3.19	-19.2199		3.19	-8.52394		3.19	-3.10421		3.19	-0.0157356		3.19	-0.0171661		3.19	-0.0367165
3.21667	-22.0056		3.21667	-19.2523		3.21667	-8.53491		3.21667	-3.11041		3.21667	-0.0152588		3.21667	-0.0171661		3.21667	-0.0371933
3.24333	-22.0451		3.24333	-19.2847		3.24333	-8.54588		3.24333	-3.11565		3.24333	-0.014782		3.24333	-0.0166893		3.24333	-0.0376701
3.27	-22.0842		3.27	-19.3162		3.27	-8.55589		3.27	-3.11995		3.27	-0.0138283		3.27	-0.0152588		3.27	-0.038147
3.29667	-22.1214		3.29667	-19.3472		3.29667	-8.56495		3.29667	-3.12376		3.29667	-0.0123978		3.29667	-0.0138283		3.29667	-0.0386238
3.32333	-22.1577		3.32333	-19.3782		3.32333	-8.57449		3.32333	-3.12757		3.32333	-0.0109673		3.32333	-0.0128746		3.32333	-0.0386238
3.35	-22.191		3.35	-19.4097		3.35	-8.5845		3.35	-3.13187		3.35	-0.0100136		3.35	-0.0128746		3.35	-0.0395775
3.37667	-22.2244		3.37667	-19.4411		3.37667	-8.59451		3.37667	-3.1352		3.37667	-0.0090599		3.37667	-0.0138283		3.37667	-0.0395775
3.40333	-22.2583		3.40333	-19.4726		3.40333	-8.605		3.40333	-3.13807		3.40333	-0.0076294		3.40333	-0.0152588		3.40333	-0.0391006
3.43	-22.2936		3.43	-19.5031		3.43	-8.61645		3.43	-3.14045		3.43	-0.0066757		3.43	-0.0157356		3.43	-0.0386238
3.45667	-22.3298		3.45667	-19.5327		3.45667	-8.62932		3.45667	-3.14283		3.45667	-0.005722		3.45667	-0.0157356		3.45667	-0.0386238
3.48333	-22.366		3.48333	-19.5622		3.48333	-8.64172		3.48333	-3.14474		3.48333	-0.005722		3.48333	-0.014782		3.48333	-0.0386238
3.51	-22.4018		3.51	-19.5913		3.51	-8.65316		3.51	-3.1476		3.51	-0.0052452		3.51	-0.0133514		3.51	-0.0386238
3.53667	-22.4352		3.53667	-19.619		3.53667	-8.66365		3.53667	-3.15094		3.53667	-0.0061989		3.53667	-0.0114441		3.53667	-0.038147
3.56333	-22.4662		3.56333	-19.6466		3.56333	-8.67319		3.56333	-3.15619		3.56333	-0.0066757		3.56333	-0.0104904		3.56333	-0.038147
3.59	-22.4972		3.59	-19.6738		3.59	-8.68177		3.59	-3.16095		3.59	-0.0066757		3.59	-0.0109673		3.59	-0.038147
3.61667	-22.5296		3.61667	-19.702		3.61667	-8.69083		3.61667	-3.16525		3.61667	-0.0071526		3.61667	-0.0123978		3.61667	-0.038147
3.64333	-22.563		3.64333	-19.7296		3.64333	-8.70037		3.64333	-3.16906		3.64333	-0.0071526		3.64333	-0.014782		3.64333	-0.0371933
3.67	-22.5973		3.67	-19.7568		3.67	-8.71181		3.67	-3.17192		3.67	-0.0071526		3.67	-0.0166893		3.67	-0.0362396
3.69667	-22.6331		3.69667	-19.784		3.69667	-8.72374		3.69667	-3.17478		3.69667	-0.0071526		3.69667	-0.017643		3.69667	-0.0348091
3.72333	-22.6688		3.72333	-19.8116		3.72333	-8.73518		3.72333	-3.17764		3.72333	-0.0076294		3.72333	-0.017643		3.72333	-0.0333786
3.75	-22.7022		3.75	-19.8383		3.75	-8.74615		3.75	-3.18146		3.75	-0.0085831		3.75	-0.0171661		3.75	-0.0319481
3.77667	-22.7342		3.77667	-19.8646		3.77667	-8.75664		3.77667	-3.18623		3.77667	-0.0095367		3.77667	-0.0157356		3.77667	-0.0305176
3.80333	-22.7652		3.80333	-19.8908		3.80333	-8.76617		3.80333	-3.19242		3.80333	-0.0100136		3.80333	-0.014782		3.80333	-0.0290871
3.83	-22.7962		3.83	-19.918		3.83	-8.77523		3.83	-3.19767		3.83	-0.0100136		3.83	-0.014782		3.83	-0.0290871
3.85667	-22.8257		3.85667	-19.9451		3.85667	-8.78382		3.85667	-3.20244		3.85667	-0.0095367		3.85667	-0.014782		3.85667	-0.0300407
3.88333	-22.8558		3.88333	-19.9723		3.88333	-8.79145		3.88333	-3.20625		3.88333	-0.0081062		3.88333	-0.0152588		3.88333	-0.0314713
3.91	-22.8853		3.91	-19.999		3.91	-8.79908		3.91	-3.21007		3.91	-0.0071526		3.91	-0.0157356		3.91	-0.0324249
3.93667	-22.9149		3.93667	-20.0248		3.93667	-8.80671		3.93667	-3.21341		3.93667	-0.0066757		3.93667	-0.0166893		3.93667	-0.0338554
3.96333	-22.944		3.96333	-20.0505		3.96333	-8.81529		3.96333	-3.21579		3.96333	-0.0066757		3.96333	-0.0166893		3.96333	-0.0343323
3.99	-22.9726		3.99	-20.0748		3.99	-8.82435		3.99	-3.2177		3.99	-0.0076294		3.99	-0.0152588		3.99	-0.0348091
4.01667	-23.0026		4.01667	-20.0982		4.01667	-8.83341		4.01667	-3.22104		4.01667	-0.0085831		4.01667	-0.0143051		4.01667	-0.0348091
4.04333	-23.0341		4.04333	-20.1211		4.04333	-8.84438		4.04333	-3.22485		4.04333	-0.0104904		4.04333	-0.0138283		4.04333	-0.0348091
4.07	-23.0656		4.07	-20.1445		4.07	-8.85582		4.07	-3.22962		4.07	-0.0119209		4.07	-0.0138283		4.07	-0.0343323
4.09667	-23.0956		4.09667	-20.1693		4.09667	-8.86726		4.09667	-3.23439		4.09667	-0.0119209		4.09667	-0.0128746		4.09667	-0.0338554
4.12333	-23.1247		4.12333	-20.195		4.12333	-8.87775		4.12333	-3.23963		4.12333	-0.0119209		4.12333	-0.0123978		4.12333	-0.0333786
4.15	-23.1528		4.15	-20.2217		4.15	-8.88681		4.15	-3.2444		4.15	-0.0114441		4.15	-0.0128746		4.15	-0.0329018
4.17667	-23.18		4.17667	-20.2484		4.17667	-8.8954		4.17667	-3.24821		4.17667	-0.0114441		4.17667	-0.0143051		4.17667	-0.0324249
4.20333	-23.2062		4.20333	-20.2737		4.20333	-8.90398		4.20333	-3.25251		4.20333	-0.0109673		4.20333	-0.0152588		4.20333	-0.0319481
4.23	-23.2329		4.23	-20.298		4.23	-8.91161		4.23	-3.25632		4.23	-0.0100136		4.23	-0.0162125		4.23	-0.0314713
4.25667	-23.2611		4.25667	-20.3204		4.25667	-8.91876		4.25667	-3.25966		4.25667	-0.0090599		4.25667	-0.017643		4.25667	-0.0319481
4.28333	-23.2897		4.28333	-20.3409		4.28333	-8.92687		4.28333	-3.26347		4.28333	-0.0081062		4.28333	-0.0200272		4.28333	-0.0319481
4.31	-23.3169		4.31	-20.36		4.31	-8.93545		4.31	-3.26681		4.31	-0.0071526		4.31	-0.0209808		4.31	-0.0324249
4.33667	-23.3426		4.33667	-20.3805		4.33667	-8.94356		4.33667	-3.2711		4.33667	-0.0066757		4.33667	-0.020504		4.33667	-0.0338554
4.36333	-23.3684		4.36333	-20.4029		4.36333	-8.95119		4.36333	-3.27492		4.36333	-0.0071526		4.36333	-0.0195503		4.36333	-0.0348091
4.39	-23.3922		4.39	-20.4258		4.39	-8.95882		4.39	-3.2773		4.39	-0.0076294		4.39	-0.0185966		4.39	-0.0357628
4.41667	-23.4141		4.41667	-20.4492		4.41667	-8.96692		4.41667	-3.27921		4.41667	-0.0085831		4.41667	-0.0181198		4.41667	-0.0362396
4.44333	-23.437		4.44333	-20.472		4.44333	-8.97408		4.44333	-3.28064		4.44333	-0.0090599		4.44333	-0.0171661		4.44333	-0.0362396
4.47	-23.4618		4.47	-20.4945		4.47	-8.9817		4.47	-3.28207		4.47	-0.0090599		4.47	-0.0162125		4.47	-0.0367165
4.49667	-23.489		4.49667	-20.5159		4.49667	-8.98933		4.49667	-3.28398		4.49667	-0.0095367		4.49667	-0.0157356		4.49667	-0.0371933
4.52333	-23.5162		4.52333	-20.5359		4.52333	-8.99744		4.52333	-3.28636		4.52333	-0.0100136		4.52333	-0.0152588		4.52333	-0.0376701
4.55	-23.5429		4.55	-20.556		4.55	-9.00507		4.55	-3.28827		4.55	-0.0104904		4.55	-0.0152588		4.55	-0.038147
4.57667	-23.5701		4.57667	-20.5765		4.57667	-9.0127		4.57667	-3.29018		4.57667	-0.0109673		4.57667	-0.014782		4.57667	-0.0386238
4.60333	-23.5958		4.60333	-20.5965		4.60333	-9.01937		4.60333	-3.29256		4.60333	-0.0109673		4.60333	-0.0152588		4.60333	-0.0391006
4.63	-23.6206		4.63	-20.6165		4.63	-9.02605		4.63	-3.29494		4.63	-0.0109673		4.63	-0.0166893		4.63	-0.0391006
4.65667	-23.6444		4.65667	-20.6366		4.65667	-9.03273		4.65667	-3.29685		4.65667	-0.0104904		4.65667	-0.0181198		4.65667	-0.0386238
4.68333	-23.6673		4.68333	-20.6556		4.68333	-9.03988		4.68333	-3.29781		4.68333	-0.0085831		4.68333	-0.0195503		4.68333	-0.0376701
4.71	-23.6897		4.71	-20.6752		4.71	-9.04703		4.71	-3.29924		4.71	-0.0076294		4.71	-0.0200272		4.71	-0.0371933
4.73667	-23.7126		4.73667	-20.6947		4.73667	-9.05418		4.73667	-3.30162		4.73667	-0.0076294		4.73667	-0.020504		4.73667	-0.0367165
4.76333	-23.7365		4.76333	-20.7148		4.76333	-9.06181		4.76333	-3.30496		4.76333	-0.0081062		4.76333	-0.020504		4.76333	-0.0367165
4.79	-23.7603		4.79	-20.7353		4.79	-9.06992		4.79	-3.30877		4.79	-0.0090599		4.79	-0.020504		4.79	-0.0362396
4.81667	-23.7832		4.81667	-20.7558		4.81667	-9.07803		4.81667	-3.31354		4.81667	-0.0109673		4.81667	-0.0214577		4.81667	-0.0367165
4.84333	-23.8061		4.84333	-20.7758		4.84333	-9.08566		4.84333	-3.31736		4.84333	-0.0123978		4.84333	-0.0219345		4.84333	-0.0371933
4.87	-23.8295		4.87	-20.7958		4.87	-9.09376		4.87	-3.32022		4.87	-0.0133514		4.87	-0.0224113		4.87	-0.0386238
4.89667	-23.8528		4.89667	-20.8158		4.89667	-9.10091		4.89667	-3.3226		4.89667	-0.0128746		4.89667	-0.023365		4.89667	-0.0395775
4.92333	-23.8748		4.92333	-20.8354		4.92333	-9.10759		4.92333	-3.32451		4.92333	-0.0123978		4.92333	-0.0243187		4.92333	-0.041008
4.95	-23.8967		4.95	-20.854		4.95	-9.11331		4.95	-3.32546		4.95	-0.0119209		4.95	-0.0247955		4.95	-0.0414848
4.97667	-23.9182		4.97667	-20.8721		4.97667	-9.11856		4.97667	-3.32594		4.97667	-0.0114441		4.97667	-0.0238419		4.97667	-0.041008
5.00333	-23.9391		5.00333	-20.8902		5.00333	-9.12476		5.00333	-3.32785		5.00333	-0.0104904		5.00333	-0.0228882		5.00333	-0.0400543
5.03	-23.9596		5.03	-20.9079		5.03	-9.13048		5.03	-3.33071		5.03	-0.0095367		5.03	-0.0219345		5.03	-0.0395775
5.05667	-23.9806		5.05667	-20.9241		5.05667	-9.1362		5.05667	-3.33309		5.05667	-0.0085831		5.05667	-0.0214577		5.05667	-0.038147
5.08333	-24.0011		5.08333	-20.9403		5.08333	-9.14288		5.08333	-3.33595		5.08333	-0.0071526		5.08333	-0.0209808		5.08333	-0.0376701
5.11	-24.0211		5.11	-20.957		5.11	-9.15003		5.11	-3.33834		5.11	-0.005722		5.11	-0.0209808		5.11	-0.0376701
5.13667	-24.0402		5.13667	-20.9751		5.13667	-9.15718		5.13667	-3.34072		5.13667	-0.0042915		5.13667	-0.0209808		5.13667	-0.038147
5.16333	-24.0593		5.16333	-20.9942		5.16333	-9.16338		5.16333	-3.34167		5.16333	-0.0033379		5.16333	-0.0214577		5.16333	-0.0386238
5.19	-24.0788		5.19	-21.0118		5.19	-9.16958		5.19	-3.34311		5.19	-0.0038147		5.19	-0.0219345		5.19	-0.0386238
5.21667	-24.0989		5.21667	-21.029		5.21667	-9.17482		5.21667	-3.34501		5.21667	-0.0047684		5.21667	-0.0219345		5.21667	-0.0391006
5.24333	-24.1194		5.24333	-21.0466		5.24333	-9.17912		5.24333	-3.34787		5.24333	-0.005722		5.24333	-0.0209808		5.24333	-0.0391006
5.27	-24.1413		5.27	-21.0638		5.27	-9.18293		5.27	-3.35121		5.27	-0.0066757		5.27	-0.020504		5.27	-0.0395775
5.29667	-24.1637		5.29667	-21.0805		5.29667	-9.18818		5.29667	-3.35503		5.29667	-0.0076294		5.29667	-0.0200272		5.29667	-0.0391006
5.32333	-24.1861		5.32333	-21.0958		5.32333	-9.19342		5.32333	-3.35932		5.32333	-0.0081062		5.32333	-0.0190735		5.32333	-0.038147
5.35	-24.2071		5.35	-21.1115		5.35	-9.19867		5.35	-3.36361		5.35	-0.0090599		5.35	-0.0185966		5.35	-0.0376701
5.37667	-24.2271		5.37667	-21.1272		5.37667	-9.20391		5.37667	-3.36695		5.37667	-0.0085831		5.37667	-0.0185966		5.37667	-0.0376701
5.40333	-24.2467		5.40333	-21.143		5.40333	-9.21011		5.40333	-3.36933		5.40333	-0.0085831		5.40333	-0.0190735		5.40333	-0.0386238
5.43	-24.2643		5.43	-21.1577		5.43	-9.21583		5.43	-3.37076		5.43	-0.0090599		5.43	-0.0190735		5.43	-0.0400543
5.45667	-24.281		5.45667	-21.1725		5.45667	-9.22108		5.45667	-3.37172		5.45667	-0.0090599		5.45667	-0.0190735		5.45667	-0.041008
5.48333	-24.2977		5.48333	-21.1883		5.48333	-9.22632		5.48333	-3.37315		5.48333	-0.0085831		5.48333	-0.0190735		5.48333	-0.0419617
5.51	-24.3154		5.51	-21.2049		5.51	-9.23252		5.51	-3.37505		5.51	-0.0071526		5.51	-0.0190735		5.51	-0.0419617
5.53667	-24.3335		5.53667	-21.2216		5.53667	-9.23777		5.53667	-3.37744		5.53667	-0.0061989		5.53667	-0.0181198		5.53667	-0.0419617
5.56333	-24.3511		5.56333	-21.2388		5.56333	-9.24349		5.56333	-3.37982		5.56333	-0.005722		5.56333	-0.0171661		5.56333	-0.0414848
5.59	-24.3692		5.59	-21.2555		5.59	-9.25016		5.59	-3.38173		5.59	-0.0052452		5.59	-0.0171661		5.59	-0.041008
5.61667	-24.3874		5.61667	-21.2703		5.61667	-9.25684		5.61667	-3.38411		5.61667	-0.005722		5.61667	-0.017643		5.61667	-0.0405312
5.64333	-24.4055		5.64333	-21.2846		5.64333	-9.26399		5.64333	-3.38697		5.64333	-0.0066757		5.64333	-0.0181198		5.64333	-0.041008
5.67	-24.4222		5.67	-21.2989		5.67	-9.27067		5.67	-3.38984		5.67	-0.0081062		5.67	-0.0185966		5.67	-0.0419617
5.69667	-24.4379		5.69667	-21.3127		5.69667	-9.27687		5.69667	-3.39222		5.69667	-0.0095367		5.69667	-0.0195503		5.69667	-0.0429153
5.72333	-24.4532		5.72333	-21.3251		5.72333	-9.28259		5.72333	-3.39508		5.72333	-0.0104904		5.72333	-0.0200272		5.72333	-0.0433922
5.75	-24.4694		5.75	-21.338		5.75	-9.28736		5.75	-3.39746		5.75	-0.0104904		5.75	-0.0200272		5.75	-0.0433922
5.77667	-24.487		5.77667	-21.3523		5.77667	-9.29117		5.77667	-3.39985		5.77667	-0.0100136		5.77667	-0.0200272		5.77667	-0.0443459
5.80333	-24.5056		5.80333	-21.3676		5.80333	-9.29403		5.80333	-3.40223		5.80333	-0.0104904		5.80333	-0.0195503		5.80333	-0.0448227
5.83	-24.5247		5.83	-21.3819		5.83	-9.29689		5.83	-3.40366		5.83	-0.0104904		5.83	-0.0200272		5.83	-0.0452995
5.85667	-24.5438		5.85667	-21.3957		5.85667	-9.30119		5.85667	-3.40557		5.85667	-0.0104904		5.85667	-0.020504		5.85667	-0.0448227
5.88333	-24.5633		5.88333	-21.41		5.88333	-9.30595		5.88333	-3.407		5.88333	-0.0109673		5.88333	-0.020504		5.88333	-0.043869
5.91	-24.5814		5.91	-21.4238		5.91	-9.31168		5.91	-3.40796		5.91	-0.0119209		5.91	-0.0209808		5.91	-0.0433922
5.93667	-24.5986		5.93667	-21.4362		5.93667	-9.31692		5.93667	-3.40891		5.93667	-0.0128746		5.93667	-0.0219345		5.93667	-0.0429153
5.96333	-24.6139		5.96333	-21.4477		5.96333	-9.32121		5.96333	-3.41034		5.96333	-0.0128746		5.96333	-0.0219345		5.96333	-0.0419617
5.99	-24.6286		5.99	-21.4601		5.99	-9.32646		5.99	-3.41177		5.99	-0.0128746		5.99	-0.0214577		5.99	-0.0414848
6.01667	-24.6434		6.01667	-21.4734		6.01667	-9.33123		6.01667	-3.41415		6.01667	-0.0119209		6.01667	-0.0214577		6.01667	-0.0414848
6.04333	-24.6592		6.04333	-21.4877		6.04333	-9.33504		6.04333	-3.41749		6.04333	-0.0109673		6.04333	-0.0214577		6.04333	-0.0419617
6.07	-24.6749		6.07	-21.502		6.07	-9.3379		6.07	-3.42131		6.07	-0.0104904		6.07	-0.0209808		6.07	-0.0424385
6.09667	-24.6911		6.09667	-21.5168		6.09667	-9.33981		6.09667	-3.42464		6.09667	-0.0095367		6.09667	-0.020504		6.09667	-0.0429153
6.12333	-24.7073		6.12333	-21.5311		6.12333	-9.34315		6.12333	-3.42751		6.12333	-0.0090599		6.12333	-0.0200272		6.12333	-0.0433922
6.15	-24.7226		6.15	-21.5454		6.15	-9.34744		6.15	-3.42894		6.15	-0.0090599		6.15	-0.020504		6.15	-0.043869
6.17667	-24.7378		6.17667	-21.5592		6.17667	-9.35173		6.17667	-3.42941		6.17667	-0.0109673		6.17667	-0.0209808		6.17667	-0.0443459
6.20333	-24.7526		6.20333	-21.5721		6.20333	-9.35602		6.20333	-3.42941		6.20333	-0.0128746		6.20333	-0.0209808		6.20333	-0.0448227
6.23	-24.7674		6.23	-21.5845		6.23	-9.36174		6.23	-3.43037		6.23	-0.0138283		6.23	-0.0209808		6.23	-0.0452995
6.25667	-24.7827		6.25667	-21.5974		6.25667	-9.36842		6.25667	-3.4318		6.25667	-0.0143051		6.25667	-0.020504		6.25667	-0.04673
6.28333	-24.7989		6.28333	-21.6112		6.28333	-9.37414		6.28333	-3.4337		6.28333	-0.0143051		6.28333	-0.0200272		6.28333	-0.0481606
6.31	-24.8146		6.31	-21.625		6.31	-9.37891		6.31	-3.43609		6.31	-0.014782		6.31	-0.0195503		6.31	-0.0495911
6.33667	-24.8299		6.33667	-21.6374		6.33667	-9.38272		6.33667	-3.43895		6.33667	-0.0138283		6.33667	-0.0190735		6.33667	-0.0505447
6.36333	-24.8451		6.36333	-21.6503		6.36333	-9.38749		6.36333	-3.44181		6.36333	-0.0123978		6.36333	-0.0190735		6.36333	-0.0510216
6.39	-24.8594		6.39	-21.6641		6.39	-9.39226		6.39	-3.44372		6.39	-0.0114441		6.39	-0.0195503		6.39	-0.0510216
6.41667	-24.8723		6.41667	-21.678		6.41667	-9.39655		6.41667	-3.44419		6.41667	-0.0114441		6.41667	-0.0195503		6.41667	-0.0500679
6.44333	-24.8837		6.44333	-21.6908		6.44333	-9.40084		6.44333	-3.44467		6.44333	-0.0109673		6.44333	-0.0195503		6.44333	-0.0495911
6.47	-24.8947		6.47	-21.7042		6.47	-9.40561		6.47	-3.44563		6.47	-0.0095367		6.47	-0.0195503		6.47	-0.0481606
6.49667	-24.9062		6.49667	-21.7171		6.49667	-9.41086		6.49667	-3.44658		6.49667	-0.0076294		6.49667	-0.0195503		6.49667	-0.0481606
6.52333	-24.9181		6.52333	-21.7285		6.52333	-9.41515		6.52333	-3.44801		6.52333	-0.0061989		6.52333	-0.0200272		6.52333	-0.0486374
6.55	-24.9305		6.55	-21.739		6.55	-9.41944		6.55	-3.44992		6.55	-0.005722		6.55	-0.0200272		6.55	-0.0486374
6.57667	-24.9443		6.57667	-21.7481		6.57667	-9.42469		6.57667	-3.45278		6.57667	-0.0052452		6.57667	-0.020504		6.57667	-0.0491142
6.60333	-24.9591		6.60333	-21.7566		6.60333	-9.43089		6.60333	-3.45516		6.60333	-0.0061989		6.60333	-0.020504		6.60333	-0.0491142
6.63	-24.9739		6.63	-21.7638		6.63	-9.43661		6.63	-3.45755		6.63	-0.0076294		6.63	-0.0209808		6.63	-0.0500679
6.65667	-24.9887		6.65667	-21.7724		6.65667	-9.44138		6.65667	-3.45993		6.65667	-0.0095367		6.65667	-0.0214577		6.65667	-0.0505447
6.68333	-25.003		6.68333	-21.7819		6.68333	-9.44567		6.68333	-3.46279		6.68333	-0.0114441		6.68333	-0.0209808		6.68333	-0.0505447
6.71	-25.0177		6.71	-21.7929		6.71	-9.44853		6.71	-3.4647		6.71	-0.0133514		6.71	-0.0209808		6.71	-0.0495911
6.73667	-25.0325		6.73667	-21.8043		6.73667	-9.45044		6.73667	-3.46613		6.73667	-0.0133514		6.73667	-0.0214577		6.73667	-0.0486374
6.76333	-25.0473		6.76333	-21.8163		6.76333	-9.45187		6.76333	-3.46756		6.76333	-0.0128746		6.76333	-0.0209808		6.76333	-0.0481606
6.79	-25.0635		6.79	-21.8282		6.79	-9.45425		6.79	-3.46899		6.79	-0.0123978		6.79	-0.020504		6.79	-0.0472069
6.81667	-25.0797		6.81667	-21.8396		6.81667	-9.45759		6.81667	-3.46994		6.81667	-0.0123978		6.81667	-0.0200272		6.81667	-0.0462532
6.84333	-25.095		6.84333	-21.8511		6.84333	-9.46188		6.84333	-3.47137		6.84333	-0.0123978		6.84333	-0.0200272		6.84333	-0.0457764
6.87	-25.1079		6.87	-21.8616		6.87	-9.46665		6.87	-3.47281		6.87	-0.0123978		6.87	-0.020504		6.87	-0.04673
6.89667	-25.1184		6.89667	-21.8716		6.89667	-9.47142		6.89667	-3.47567		6.89667	-0.0133514		6.89667	-0.0209808		6.89667	-0.0481606
6.92333	-25.1288		6.92333	-21.8811		6.92333	-9.47571		6.92333	-3.47805		6.92333	-0.0152588		6.92333	-0.0209808		6.92333	-0.0500679
6.95	-25.1389		6.95	-21.8911		6.95	-9.47952		6.95	-3.48043		6.95	-0.0171661		6.95	-0.0209808		6.95	-0.0519753
6.97667	-25.1493		6.97667	-21.9021		6.97667	-9.48286		6.97667	-3.48282		6.97667	-0.0181198		6.97667	-0.020504		6.97667	-0.0534058
7.00333	-25.1594		7.00333	-21.9131		7.00333	-9.48668		7.00333	-3.4852		7.00333	-0.0181198		7.00333	-0.0200272		7.00333	-0.0553131
7.03	-25.1708		7.03	-21.9235		7.03	-9.49001		7.03	-3.48711		7.03	-0.0181198		7.03	-0.0195503		7.03	-0.0567436
7.05667	-25.1832		7.05667	-21.9345		7.05667	-9.49287		7.05667	-3.48854		7.05667	-0.017643		7.05667	-0.020504		7.05667	-0.0581741
7.08333	-25.1956		7.08333	-21.946		7.08333	-9.49526		7.08333	-3.48902		7.08333	-0.0166893		7.08333	-0.0214577		7.08333	-0.0591278
7.11	-25.208		7.11	-21.9574		7.11	-9.49764		7.11	-3.48997		7.11	-0.014782		7.11	-0.0228882		7.11	-0.0600815
7.13667	-25.219		7.13667	-21.9684		7.13667	-9.49955		7.13667	-3.49092		7.13667	-0.0133514		7.13667	-0.0238419		7.13667	-0.0610352
7.16333	-25.2304		7.16333	-21.9789		7.16333	-9.5005		7.16333	-3.49188		7.16333	-0.0128746		7.16333	-0.0247955		7.16333	-0.0610352
7.19	-25.2419		7.19	-21.9893		7.19	-9.50193		7.19	-3.49331		7.19	-0.0133514		7.19	-0.0247955		7.19	-0.0605583
7.21667	-25.2533		7.21667	-21.9994		7.21667	-9.50384		7.21667	-3.49474		7.21667	-0.0138283		7.21667	-0.0243187		7.21667	-0.0600815
7.24333	-25.2643		7.24333	-22.0084		7.24333	-9.50718		7.24333	-3.49665		7.24333	-0.0143051		7.24333	-0.0243187		7.24333	-0.058651
7.27	-25.2752		7.27	-22.0165		7.27	-9.51147		7.27	-3.49855		7.27	-0.014782		7.27	-0.0238419		7.27	-0.0576973
7.29667	-25.2862		7.29667	-22.0246		7.29667	-9.51624		7.29667	-3.49951		7.29667	-0.0152588		7.29667	-0.0224113		7.29667	-0.0557899
7.32333	-25.2972		7.32333	-22.0323		7.32333	-9.52196		7.32333	-3.50046		7.32333	-0.0152588		7.32333	-0.020504		7.32333	-0.0548363
7.35	-25.3086		7.35	-22.0413		7.35	-9.52768		7.35	-3.50142		7.35	-0.014782		7.35	-0.0195503		7.35	-0.0538826
7.37667	-25.3205		7.37667	-22.0509		7.37667	-9.53293		7.37667	-3.50237		7.37667	-0.0138283		7.37667	-0.0190735		7.37667	-0.0534058
7.40333	-25.3329		7.40333	-22.0609		7.40333	-9.53722		7.40333	-3.50428		7.40333	-0.0128746		7.40333	-0.0190735		7.40333	-0.0529289
7.43	-25.3448		7.43	-22.0714		7.43	-9.54056		7.43	-3.50523		7.43	-0.0119209		7.43	-0.0195503		7.43	-0.0529289
7.45667	-25.3563		7.45667	-22.0819		7.45667	-9.54437		7.45667	-3.50666		7.45667	-0.0114441		7.45667	-0.020504		7.45667	-0.0534058
7.48333	-25.3673		7.48333	-22.0923		7.48333	-9.54866		7.48333	-3.50809		7.48333	-0.0114441		7.48333	-0.0219345		7.48333	-0.0538826
7.51	-25.3782		7.51	-22.1019		7.51	-9.552		7.51	-3.51048		7.51	-0.0123978		7.51	-0.023365		7.51	-0.0538826
7.53667	-25.3897		7.53667	-22.1109		7.53667	-9.55534		7.53667	-3.51191		7.53667	-0.0128746		7.53667	-0.0238419		7.53667	-0.0538826
7.56333	-25.4002		7.56333	-22.119		7.56333	-9.55772		7.56333	-3.51334		7.56333	-0.0128746		7.56333	-0.0238419		7.56333	-0.0534058
7.59	-25.4097		7.59	-22.1272		7.59	-9.56058		7.59	-3.51477		7.59	-0.0133514		7.59	-0.023365		7.59	-0.0529289
7.61667	-25.4202		7.61667	-22.1353		7.61667	-9.56345		7.61667	-3.51667		7.61667	-0.0138283		7.61667	-0.0228882		7.61667	-0.0519753
7.64333	-25.4316		7.64333	-22.1438		7.64333	-9.56535		7.64333	-3.51954		7.64333	-0.0133514		7.64333	-0.0219345		7.64333	-0.0519753
7.67	-25.4421		7.67	-22.1515		7.67	-9.56774		7.67	-3.52144		7.67	-0.0128746		7.67	-0.0214577		7.67	-0.0514984
7.69667	-25.4517		7.69667	-22.1591		7.69667	-9.5706		7.69667	-3.52335		7.69667	-0.0128746		7.69667	-0.020504		7.69667	-0.0519753
7.72333	-25.4622		7.72333	-22.1667		7.72333	-9.57441		7.72333	-3.52573		7.72333	-0.0138283		7.72333	-0.0200272		7.72333	-0.0534058
7.75	-25.4731		7.75	-22.1739		7.75	-9.57823		7.75	-3.52764		7.75	-0.0143051		7.75	-0.0200272		7.75	-0.0548363
7.77667	-25.4831		7.77667	-22.181		7.77667	-9.58109		7.77667	-3.52907		7.77667	-0.0143051		7.77667	-0.0209808		7.77667	-0.0557899
7.80333	-25.4917		7.80333	-22.1877		7.80333	-9.583		7.80333	-3.53003		7.80333	-0.0138283		7.80333	-0.0219345		7.80333	-0.0562668
7.83	-25.4998		7.83	-22.1949		7.83	-9.58443		7.83	-3.53098		7.83	-0.0133514		7.83	-0.0219345		7.83	-0.0567436
7.85667	-25.5089		7.85667	-22.203		7.85667	-9.58681		7.85667	-3.53241		7.85667	-0.0123978		7.85667	-0.0219345		7.85667	-0.0562668
7.88333	-25.5175		7.88333	-22.2116		7.88333	-9.58872		7.88333	-3.53336		7.88333	-0.0119209		7.88333	-0.0219345		7.88333	-0.0557899
7.91	-25.526		7.91	-22.2201		7.91	-9.59063		7.91	-3.53432		7.91	-0.0123978		7.91	-0.0224113		7.91	-0.0548363
7.93667	-25.5342		7.93667	-22.2282		7.93667	-9.59301		7.93667	-3.53479		7.93667	-0.0128746		7.93667	-0.0228882		7.93667	-0.0543594
7.96333	-25.5427		7.96333	-22.2378		7.96333	-9.59492		7.96333	-3.53527		7.96333	-0.0143051		7.96333	-0.023365		7.96333	-0.0543594
7.99	-25.5527		7.99	-22.2464		7.99	-9.5973		7.99	-3.53575		7.99	-0.0157356		7.99	-0.023365		7.99	-0.0548363
8.01667	-25.5623		8.01667	-22.254		8.01667	-9.59921		8.01667	-3.5367		8.01667	-0.0171661		8.01667	-0.0243187		8.01667	-0.0557899
8.04333	-25.5713		8.04333	-22.2597		8.04333	-9.60064		8.04333	-3.53718		8.04333	-0.0190735		8.04333	-0.0247955		8.04333	-0.0567436
8.07	-25.5799		8.07	-22.2659		8.07	-9.60302		8.07	-3.53765		8.07	-0.0209808		8.07	-0.026226		8.07	-0.0576973
8.09667	-25.589		8.09667	-22.2731		8.09667	-9.60588		8.09667	-3.53813		8.09667	-0.0219345		8.09667	-0.0267029		8.09667	-0.058651
8.12333	-25.598		8.12333	-22.2812		8.12333	-9.60922		8.12333	-3.53909		8.12333	-0.0224113		8.12333	-0.0271797		8.12333	-0.0596046
8.15	-25.6066		8.15	-22.2902		8.15	-9.61399		8.15	-3.53956		8.15	-0.0228882		8.15	-0.0276566		8.15	-0.0600815
8.17667	-25.6147		8.17667	-22.2998		8.17667	-9.61876		8.17667	-3.54004		8.17667	-0.0228882		8.17667	-0.0286102		8.17667	-0.0610352
8.20333	-25.6243		8.20333	-22.3103		8.20333	-9.624		8.20333	-3.54004		8.20333	-0.0228882		8.20333	-0.0286102		8.20333	-0.061512
8.23	-25.6338		8.23	-22.3203		8.23	-9.62782		8.23	-3.54099		8.23	-0.0219345		8.23	-0.0276566		8.23	-0.0624657
8.25667	-25.6424		8.25667	-22.3298		8.25667	-9.6302		8.25667	-3.5429		8.25667	-0.0214577		8.25667	-0.026226		8.25667	-0.0624657
8.28333	-25.6505		8.28333	-22.3374		8.28333	-9.63211		8.28333	-3.54481		8.28333	-0.0209808		8.28333	-0.0247955		8.28333	-0.0629425
8.31	-25.6586		8.31	-22.3436		8.31	-9.63306		8.31	-3.54719		8.31	-0.0209808		8.31	-0.0243187		8.31	-0.0638962
8.33667	-25.6662		8.33667	-22.3494		8.33667	-9.63354		8.33667	-3.54958		8.33667	-0.020504		8.33667	-0.0238419		8.33667	-0.064373
8.36333	-25.6729		8.36333	-22.3551		8.36333	-9.63402		8.36333	-3.55101		8.36333	-0.0209808		8.36333	-0.023365		8.36333	-0.0638962
8.39	-25.6796		8.39	-22.3618		8.39	-9.63593		8.39	-3.55244		8.39	-0.0209808		8.39	-0.0228882		8.39	-0.0634193
8.41667	-25.6867		8.41667	-22.3675		8.41667	-9.63831		8.41667	-3.55387		8.41667	-0.0214577		8.41667	-0.0224113		8.41667	-0.0629425
8.44333	-25.6948		8.44333	-22.3742		8.44333	-9.64117		8.44333	-3.55434		8.44333	-0.0214577		8.44333	-0.0219345		8.44333	-0.0619888
8.47	-25.7034		8.47	-22.3818		8.47	-9.64451		8.47	-3.55387		8.47	-0.0214577		8.47	-0.0214577		8.47	-0.0600815
8.49667	-25.7115		8.49667	-22.3899		8.49667	-9.64785		8.49667	-3.55339		8.49667	-0.0219345		8.49667	-0.0214577		8.49667	-0.058651
8.52333	-25.7206		8.52333	-22.398		8.52333	-9.65071		8.52333	-3.55339		8.52333	-0.0214577		8.52333	-0.0214577		8.52333	-0.0576973
8.55	-25.7306		8.55	-22.4051		8.55	-9.65357		8.55	-3.55434		8.55	-0.0209808		8.55	-0.0228882		8.55	-0.0581741
8.57667	-25.7416		8.57667	-22.4123		8.57667	-9.65643		8.57667	-3.55482		8.57667	-0.0200272		8.57667	-0.0247955		8.57667	-0.0591278
8.60333	-25.7525		8.60333	-22.4195		8.60333	-9.65929		8.60333	-3.55625		8.60333	-0.0190735		8.60333	-0.026226		8.60333	-0.0596046
8.63	-25.7635		8.63	-22.4261		8.63	-9.66215		8.63	-3.55721		8.63	-0.0181198		8.63	-0.026226		8.63	-0.0605583
8.65667	-25.7735		8.65667	-22.4323		8.65667	-9.66597		8.65667	-3.55864		8.65667	-0.0166893		8.65667	-0.0252724		8.65667	-0.0619888
8.68333	-25.7826		8.68333	-22.439		8.68333	-9.66978		8.68333	-3.56007		8.68333	-0.0152588		8.68333	-0.0243187		8.68333	-0.0634193
8.71	-25.7902		8.71	-22.4452		8.71	-9.67264		8.71	-3.56102		8.71	-0.0143051		8.71	-0.023365		8.71	-0.064373
8.73667	-25.7959		8.73667	-22.45		8.73667	-9.67503		8.73667	-3.56197		8.73667	-0.0138283		8.73667	-0.0224113		8.73667	-0.0648499
8.76333	-25.8002		8.76333	-22.4547		8.76333	-9.67789		8.76333	-3.56293		8.76333	-0.0143051		8.76333	-0.0214577		8.76333	-0.0658035
8.79	-25.805		8.79	-22.4605		8.79	-9.68027		8.79	-3.56388		8.79	-0.0143051		8.79	-0.0214577		8.79	-0.0662804
8.81667	-25.8102		8.81667	-22.4662		8.81667	-9.6817		8.81667	-3.56579		8.81667	-0.014782		8.81667	-0.0214577		8.81667	-0.0662804
8.84333	-25.8169		8.84333	-22.4724		8.84333	-9.68266		8.84333	-3.5677		8.84333	-0.0157356		8.84333	-0.0214577		8.84333	-0.0648499
8.87	-25.8245		8.87	-22.4786		8.87	-9.68361		8.87	-3.5696		8.87	-0.0162125		8.87	-0.0209808		8.87	-0.0634193
8.89667	-25.8322		8.89667	-22.4848		8.89667	-9.68456		8.89667	-3.57103		8.89667	-0.0162125		8.89667	-0.0209808		8.89667	-0.0619888
8.92333	-25.8408		8.92333	-22.491		8.92333	-9.68504		8.92333	-3.57199		8.92333	-0.0157356		8.92333	-0.0219345		8.92333	-0.0610352
8.95	-25.8493		8.95	-22.4972		8.95	-9.68552		8.95	-3.57342		8.95	-0.0152588		8.95	-0.0224113		8.95	-0.0605583
8.97667	-25.857		8.97667	-22.5024		8.97667	-9.68695		8.97667	-3.57485		8.97667	-0.0157356		8.97667	-0.0228882		8.97667	-0.0600815
9.00333	-25.8641		9.00333	-22.5077		9.00333	-9.68885		9.00333	-3.5758		9.00333	-0.0162125		9.00333	-0.0238419		9.00333	-0.0596046
9.03	-25.8713		9.03	-22.5139		9.03	-9.69124		9.03	-3.57676		9.03	-0.0171661		9.03	-0.0243187		9.03	-0.0596046
9.05667	-25.8789		9.05667	-22.5201		9.05667	-9.69362		9.05667	-3.57723		9.05667	-0.0181198		9.05667	-0.0252724		9.05667	-0.0600815
9.08333	-25.8865		9.08333	-22.5267		9.08333	-9.69553		9.08333	-3.57819		9.08333	-0.0185966		9.08333	-0.0257492		9.08333	-0.0605583
9.11	-25.8942		9.11	-22.5329		9.11	-9.69744		9.11	-3.57866		9.11	-0.0190735		9.11	-0.0257492		9.11	-0.0610352
9.13667	-25.9018		9.13667	-22.5396		9.13667	-9.69982		9.13667	-3.57914		9.13667	-0.0185966		9.13667	-0.026226		9.13667	-0.0624657
9.16333	-25.9094		9.16333	-22.5458		9.16333	-9.70221		9.16333	-3.58009		9.16333	-0.0181198		9.16333	-0.0267029		9.16333	-0.0638962
9.19	-25.9166		9.19	-22.5525		9.19	-9.70507		9.19	-3.58152		9.19	-0.0181198		9.19	-0.0276566		9.19	-0.0653267
9.21667	-25.9233		9.21667	-22.5587		9.21667	-9.70888		9.21667	-3.58295		9.21667	-0.017643		9.21667	-0.0281334		9.21667	-0.0658035
9.24333	-25.9299		9.24333	-22.5644		9.24333	-9.7127		9.24333	-3.58391		9.24333	-0.017643		9.24333	-0.0281334		9.24333	-0.0658035
9.27	-25.9366		9.27	-22.5706		9.27	-9.71603		9.27	-3.58438		9.27	-0.0181198		9.27	-0.0281334		9.27	-0.0653267
9.29667	-25.9423		9.29667	-22.5773		9.29667	-9.71842		9.29667	-3.58438		9.29667	-0.0190735		9.29667	-0.0276566		9.29667	-0.0648499
9.32333	-25.9476		9.32333	-22.5844		9.32333	-9.71937		9.32333	-3.58534		9.32333	-0.0195503		9.32333	-0.0271797		9.32333	-0.064373
9.35	-25.9538		9.35	-22.5911		9.35	-9.71937		9.35	-3.58677		9.35	-0.0200272		9.35	-0.026226		9.35	-0.0634193
9.37667	-25.9609		9.37667	-22.5968		9.37667	-9.71889		9.37667	-3.5882		9.37667	-0.020504		9.37667	-0.0243187		9.37667	-0.0619888
9.40333	-25.9676		9.40333	-22.6026		9.40333	-9.71937		9.40333	-3.58963		9.40333	-0.0209808		9.40333	-0.0228882		9.40333	-0.0610352
9.43	-25.9743		9.43	-22.6078		9.43	-9.72033		9.43	-3.59106		9.43	-0.0214577		9.43	-0.0224113		9.43	-0.0600815
9.45667	-25.9814		9.45667	-22.6126		9.45667	-9.72128		9.45667	-3.59297		9.45667	-0.0219345		9.45667	-0.0224113		9.45667	-0.0600815
9.48333	-25.9886		9.48333	-22.6173		9.48333	-9.72271		9.48333	-3.59344		9.48333	-0.0224113		9.48333	-0.0224113		9.48333	-0.0605583
9.51	-25.9938		9.51	-22.6216		9.51	-9.72557		9.51	-3.59392		9.51	-0.0224113		9.51	-0.0228882		9.51	-0.0610352
9.53667	-25.9981		9.53667	-22.6264		9.53667	-9.72795		9.53667	-3.59344		9.53667	-0.0224113		9.53667	-0.0243187		9.53667	-0.061512
9.56333	-26.0024		9.56333	-22.6302		9.56333	-9.73082		9.56333	-3.59392		9.56333	-0.0219345		9.56333	-0.0257492		9.56333	-0.0619888
9.59	-26.0067		9.59	-22.634		9.59	-9.73368		9.59	-3.59535		9.59	-0.0209808		9.59	-0.026226		9.59	-0.061512
9.61667	-26.011		9.61667	-22.6378		9.61667	-9.73749		9.61667	-3.59631		9.61667	-0.0200272		9.61667	-0.0267029		9.61667	-0.0605583
9.64333	-26.0167		9.64333	-22.6417		9.64333	-9.74131		9.64333	-3.59631		9.64333	-0.0185966		9.64333	-0.0267029		9.64333	-0.0591278
9.67	-26.0234		9.67	-22.6459		9.67	-9.74512		9.67	-3.59535		9.67	-0.017643		9.67	-0.0271797		9.67	-0.0581741
9.69667	-26.0301		9.69667	-22.6521		9.69667	-9.74798		9.69667	-3.5944		9.69667	-0.0171661		9.69667	-0.0276566		9.69667	-0.0576973
9.72333	-26.0372		9.72333	-22.6598		9.72333	-9.74941		9.72333	-3.59344		9.72333	-0.0171661		9.72333	-0.0271797		9.72333	-0.0576973
9.75	-26.0448		9.75	-22.6674		9.75	-9.75084		9.75	-3.59249		9.75	-0.017643		9.75	-0.0271797		9.75	-0.0581741
9.77667	-26.053		9.77667	-22.6746		9.77667	-9.7518		9.77667	-3.59201		9.77667	-0.0185966		9.77667	-0.0276566		9.77667	-0.058651
9.80333	-26.0601		9.80333	-22.6808		9.80333	-9.7537		9.80333	-3.59249		9.80333	-0.0195503		9.80333	-0.0286102		9.80333	-0.0600815
9.83	-26.0668		9.83	-22.6865		9.83	-9.75513		9.83	-3.59392		9.83	-0.0200272		9.83	-0.0286102		9.83	-0.061512
9.85667	-26.073		9.85667	-22.6908		9.85667	-9.75704		9.85667	-3.59535		9.85667	-0.0195503		9.85667	-0.0286102		9.85667	-0.0624657
9.88333	-26.0782		9.88333	-22.6936		9.88333	-9.75943		9.88333	-3.59678		9.88333	-0.0190735		9.88333	-0.0281334		9.88333	-0.0624657
9.91	-26.0835		9.91	-22.6955		9.91	-9.76133		9.91	-3.59821		9.91	-0.0181198		9.91	-0.0276566		9.91	-0.061512
9.93667	-26.0878		9.93667	-22.6974		9.93667	-9.76229		9.93667	-3.60012		9.93667	-0.017643		9.93667	-0.0276566		9.93667	-0.0605583
9.96333	-26.0921		9.96333	-22.7003		9.96333	-9.76324		9.96333	-3.6025		9.96333	-0.0171661		9.96333	-0.0276566		9.96333	-0.0591278
9.99	-26.0968		9.99	-22.7041		9.99	-9.76467		9.99	-3.60346		9.99	-0.0166893		9.99	-0.0271797		9.99	-0.0581741
10.0167	-26.1011		10.0167	-22.7089		10.0167	-9.76706		10.0167	-3.60441		10.0167	-0.0171661		10.0167	-0.0276566		10.0167	-0.0576973
10.0433	-26.1059		10.0433	-22.7141		10.0433	-9.76849		10.0433	-3.60441		10.0433	-0.017643		10.0433	-0.0286102		10.0433	-0.0581741
10.07	-26.1097		10.07	-22.7203		10.07	-9.76992		10.07	-3.60441		10.07	-0.0171661		10.07	-0.0290871		10.07	-0.0596046
10.0967	-26.1135		10.0967	-22.7261		10.0967	-9.7723		10.0967	-3.60489		10.0967	-0.0162125		10.0967	-0.0286102		10.0967	-0.061512
10.1233	-26.1178		10.1233	-22.7308		10.1233	-9.77421		10.1233	-3.60584		10.1233	-0.0157356		10.1233	-0.0281334		10.1233	-0.0629425
10.15	-26.1216		10.15	-22.7351		10.15	-9.77659		10.15	-3.60727		10.15	-0.0152588		10.15	-0.0281334		10.15	-0.0634193
10.1767	-26.125		10.1767	-22.7389		10.1767	-9.77802		10.1767	-3.60918		10.1767	-0.014782		10.1767	-0.0281334		10.1767	-0.064373
10.2033	-26.1283		10.2033	-22.7423		10.2033	-9.77945		10.2033	-3.61156		10.2033	-0.0138283		10.2033	-0.0281334		10.2033	-0.064373
10.23	-26.1326		10.23	-22.7456		10.23	-9.78088		10.23	-3.61347		10.23	-0.0143051		10.23	-0.0281334		10.23	-0.0638962
10.2567	-26.1374		10.2567	-22.7499		10.2567	-9.78231		10.2567	-3.6149		10.2567	-0.0157356		10.2567	-0.0281334		10.2567	-0.0629425
10.2833	-26.1426		10.2833	-22.7551		10.2833	-9.78279		10.2833	-3.61443		10.2833	-0.0162125		10.2833	-0.0281334		10.2833	-0.0629425
10.31	-26.1488		10.31	-22.7609		10.31	-9.78374		10.31	-3.61443		10.31	-0.0157356		10.31	-0.0281334		10.31	-0.0624657
10.3367	-26.155		10.3367	-22.7671		10.3367	-9.78422		10.3367	-3.6149		10.3367	-0.0157356		10.3367	-0.0281334		10.3367	-0.0629425
10.3633	-26.1607		10.3633	-22.7728		10.3633	-9.78518		10.3633	-3.6149		10.3633	-0.0162125		10.3633	-0.0286102		10.3633	-0.0634193
10.39	-26.166		10.39	-22.7785		10.39	-9.78708		10.39	-3.61538		10.39	-0.0166893		10.39	-0.0286102		10.39	-0.064373
10.4167	-26.1712		10.4167	-22.7842		10.4167	-9.78804		10.4167	-3.61538		10.4167	-0.0162125		10.4167	-0.0286102		10.4167	-0.0653267
10.4433	-26.1765		10.4433	-22.79		10.4433	-9.78947		10.4433	-3.61633		10.4433	-0.0162125		10.4433	-0.0286102		10.4433	-0.0658035
10.47	-26.1817		10.47	-22.7938		10.47	-9.79042		10.47	-3.61729		10.47	-0.0171661		10.47	-0.0286102		10.47	-0.0662804
10.4967	-26.1874		10.4967	-22.7971		10.4967	-9.79185		10.4967	-3.61729		10.4967	-0.0185966		10.4967	-0.0286102		10.4967	-0.0662804
10.5233	-26.1946		10.5233	-22.7995		10.5233	-9.79376		10.5233	-3.61776		10.5233	-0.0195503		10.5233	-0.0290871		10.5233	-0.0658035
10.55	-26.2017		10.55	-22.8024		10.55	-9.79567		10.55	-3.61776		10.55	-0.0200272		10.55	-0.0305176		10.55	-0.0658035
10.5767	-26.2079		10.5767	-22.8052		10.5767	-9.79757		10.5767	-3.61776		10.5767	-0.0200272		10.5767	-0.0319481		10.5767	-0.0662804
10.6033	-26.2132		10.6033	-22.8086		10.6033	-9.799		10.6033	-3.61729		10.6033	-0.020504		10.6033	-0.0329018		10.6033	-0.0667572
10.63	-26.2179		10.63	-22.8124		10.63	-9.80043		10.63	-3.61681		10.63	-0.020504		10.63	-0.0333786		10.63	-0.0667572
10.6567	-26.2227		10.6567	-22.8171		10.6567	-9.80186		10.6567	-3.61729		10.6567	-0.0195503		10.6567	-0.0338554		10.6567	-0.067234
10.6833	-26.2265		10.6833	-22.8224		10.6833	-9.8033		10.6833	-3.61776		10.6833	-0.0185966		10.6833	-0.0333786		10.6833	-0.0677109
10.71	-26.2308		10.71	-22.8276		10.71	-9.8052		10.71	-3.61919		10.71	-0.017643		10.71	-0.0314713		10.71	-0.0677109
10.7367	-26.2356		10.7367	-22.8324		10.7367	-9.80759		10.7367	-3.6211		10.7367	-0.0171661		10.7367	-0.0300407		10.7367	-0.0677109
10.7633	-26.2413		10.7633	-22.8362		10.7633	-9.80997		10.7633	-3.62349		10.7633	-0.0162125		10.7633	-0.0295639		10.7633	-0.0667572
10.79	-26.247		10.79	-22.84		10.79	-9.81236		10.79	-3.62492		10.79	-0.0152588		10.79	-0.0295639		10.79	-0.0667572
10.8167	-26.2542		10.8167	-22.8429		10.8167	-9.81379		10.8167	-3.62539		10.8167	-0.014782		10.8167	-0.0300407		10.8167	-0.0667572
10.8433	-26.2623		10.8433	-22.8467		10.8433	-9.81474		10.8433	-3.62539		10.8433	-0.014782		10.8433	-0.0305176		10.8433	-0.0662804
10.87	-26.2699		10.87	-22.8505		10.87	-9.81474		10.87	-3.62492		10.87	-0.0157356		10.87	-0.0309944		10.87	-0.0658035
10.8967	-26.2775		10.8967	-22.8543		10.8967	-9.81474		10.8967	-3.62396		10.8967	-0.0166893		10.8967	-0.0324249		10.8967	-0.0653267
10.9233	-26.2842		10.9233	-22.8581		10.9233	-9.81474		10.9233	-3.62301		10.9233	-0.0181198		10.9233	-0.0324249		10.9233	-0.0653267
10.95	-26.2895		10.95	-22.8615		10.95	-9.81569		10.95	-3.62301		10.95	-0.0195503		10.95	-0.0314713		10.95	-0.0648499
10.9767	-26.2938		10.9767	-22.8648		10.9767	-9.81665		10.9767	-3.62349		10.9767	-0.0200272		10.9767	-0.0305176		10.9767	-0.064373
11.0033	-26.2976		11.0033	-22.8682		11.0033	-9.81808		11.0033	-3.62492		11.0033	-0.0195503		11.0033	-0.0295639		11.0033	-0.0638962
11.03	-26.3019		11.03	-22.871		11.03	-9.81903		11.03	-3.62682		11.03	-0.0181198		11.03	-0.0290871		11.03	-0.0638962
11.0567	-26.3076		11.0567	-22.8744		11.0567	-9.82046		11.0567	-3.62921		11.0567	-0.0166893		11.0567	-0.0286102		11.0567	-0.0638962
11.0833	-26.3133		11.0833	-22.8782		11.0833	-9.82237		11.0833	-3.63111		11.0833	-0.0152588		11.0833	-0.0286102		11.0833	-0.0648499
11.11	-26.32		11.11	-22.8829		11.11	-9.82332		11.11	-3.63207		11.11	-0.0143051		11.11	-0.0281334		11.11	-0.0653267
11.1367	-26.3262		11.1367	-22.8882		11.1367	-9.82428		11.1367	-3.63255		11.1367	-0.0143051		11.1367	-0.0276566		11.1367	-0.0667572
11.1633	-26.3324		11.1633	-22.8939		11.1633	-9.82571		11.1633	-3.63255		11.1633	-0.0152588		11.1633	-0.0281334		11.1633	-0.067234
11.19	-26.3386		11.19	-22.8992		11.19	-9.82761		11.19	-3.63255		11.19	-0.0166893		11.19	-0.0286102		11.19	-0.067234
11.2167	-26.3443		11.2167	-22.9039		11.2167	-9.83		11.2167	-3.63207		11.2167	-0.0181198		11.2167	-0.0295639		11.2167	-0.067234
11.2433	-26.3495		11.2433	-22.9082		11.2433	-9.83191		11.2433	-3.63159		11.2433	-0.0195503		11.2433	-0.0309944		11.2433	-0.0667572
11.27	-26.3548		11.27	-22.9125		11.27	-9.83381		11.27	-3.63159		11.27	-0.0200272		11.27	-0.0324249		11.27	-0.0662804
11.2967	-26.361		11.2967	-22.9158		11.2967	-9.8362		11.2967	-3.63255		11.2967	-0.0200272		11.2967	-0.0333786		11.2967	-0.0658035
11.3233	-26.3662		11.3233	-22.9187		11.3233	-9.8381		11.3233	-3.6335		11.3233	-0.0195503		11.3233	-0.0333786		11.3233	-0.0648499
11.35	-26.37		11.35	-22.9216		11.35	-9.83906		11.35	-3.63398		11.35	-0.0185966		11.35	-0.0329018		11.35	-0.0638962
11.3767	-26.3729		11.3767	-22.9249		11.3767	-9.83953		11.3767	-3.63398		11.3767	-0.0171661		11.3767	-0.0319481		11.3767	-0.064373
11.4033	-26.3758		11.4033	-22.9287		11.4033	-9.84001		11.4033	-3.63398		11.4033	-0.0166893		11.4033	-0.0309944		11.4033	-0.0653267
11.43	-26.3786		11.43	-22.9321		11.43	-9.84144		11.43	-3.63398		11.43	-0.0171661		11.43	-0.0309944		11.43	-0.067234
11.4567	-26.381		11.4567	-22.9344		11.4567	-9.84335		11.4567	-3.6335		11.4567	-0.0185966		11.4567	-0.0309944		11.4567	-0.0700951
11.4833	-26.3839		11.4833	-22.9378		11.4833	-9.84478		11.4833	-3.63302		11.4833	-0.020504		11.4833	-0.0319481		11.4833	-0.0729561
11.51	-26.3877		11.51	-22.9416		11.51	-9.84621		11.51	-3.63302		11.51	-0.0224113		11.51	-0.0333786		11.51	-0.0762939
11.5367	-26.3929		11.5367	-22.9449		11.5367	-9.84764		11.5367	-3.63398		11.5367	-0.0238419		11.5367	-0.0343323		11.5367	-0.079155
11.5633	-26.3987		11.5633	-22.9487		11.5633	-9.84859		11.5633	-3.63588		11.5633	-0.0238419		11.5633	-0.0343323		11.5633	-0.0801086
11.59	-26.4044		11.59	-22.953		11.59	-9.84907		11.59	-3.63827		11.59	-0.0228882		11.59	-0.0338554		11.59	-0.0796318
11.6167	-26.4091		11.6167	-22.9578		11.6167	-9.84955		11.6167	-3.64017		11.6167	-0.0214577		11.6167	-0.0329018		11.6167	-0.0786781
11.6433	-26.4139		11.6433	-22.9626		11.6433	-9.85146		11.6433	-3.64256		11.6433	-0.0190735		11.6433	-0.0319481		11.6433	-0.0762939
11.67	-26.4182		11.67	-22.9669		11.67	-9.85384		11.67	-3.64447		11.67	-0.0171661		11.67	-0.0309944		11.67	-0.0739098
11.6967	-26.423		11.6967	-22.9712		11.6967	-9.85575		11.6967	-3.64494		11.6967	-0.0162125		11.6967	-0.0305176		11.6967	-0.0720024
11.7233	-26.4268		11.7233	-22.975		11.7233	-9.85718		11.7233	-3.64447		11.7233	-0.0166893		11.7233	-0.0305176		11.7233	-0.0710487
11.75	-26.4316		11.75	-22.9793		11.75	-9.85861		11.75	-3.64494		11.75	-0.0181198		11.75	-0.0309944		11.75	-0.0710487
11.7767	-26.4368		11.7767	-22.9831		11.7767	-9.85956		11.7767	-3.64494		11.7767	-0.0200272		11.7767	-0.0314713		11.7767	-0.0715256
11.8033	-26.4421		11.8033	-22.9869		11.8033	-9.86004		11.8033	-3.64447		11.8033	-0.0219345		11.8033	-0.0319481		11.8033	-0.0734329
11.83	-26.4463		11.83	-22.9902		11.83	-9.86099		11.83	-3.64351		11.83	-0.023365		11.83	-0.0324249		11.83	-0.0748634
11.8567	-26.4502		11.8567	-22.9931		11.8567	-9.8629		11.8567	-3.64351		11.8567	-0.0243187		11.8567	-0.0333786		11.8567	-0.0762939
11.8833	-26.4535		11.8833	-22.9955		11.8833	-9.86528		11.8833	-3.64351		11.8833	-0.0238419		11.8833	-0.0333786		11.8833	-0.0767708
11.91	-26.4573		11.91	-22.9969		11.91	-9.86767		11.91	-3.64304		11.91	-0.0228882		11.91	-0.0333786		11.91	-0.0767708
11.9367	-26.4616		11.9367	-22.9979		11.9367	-9.8691		11.9367	-3.64304		11.9367	-0.0224113		11.9367	-0.0333786		11.9367	-0.0762939
11.9633	-26.4659		11.9633	-22.9988		11.9633	-9.87005		11.9633	-3.64351		11.9633	-0.0219345		11.9633	-0.0333786		11.9633	-0.0753403
11.99	-26.4711		11.99	-23.0012		11.99	-9.87053		11.99	-3.64447		11.99	-0.0219345		11.99	-0.0329018		11.99	-0.0748634
12.0167	-26.4764		12.0167	-23.0036		12.0167	-9.87053		12.0167	-3.6459		12.0167	-0.0219345		12.0167	-0.0329018		12.0167	-0.0748634
12.0433	-26.4821		12.0433	-23.0074		12.0433	-9.87005		12.0433	-3.64637		12.0433	-0.0219345		12.0433	-0.0329018		12.0433	-0.0748634
12.07	-26.4873		12.07	-23.0122		12.07	-9.87053		12.07	-3.64637		12.07	-0.0219345		12.07	-0.0333786		12.07	-0.0748634
12.0967	-26.4921		12.0967	-23.0169		12.0967	-9.87148		12.0967	-3.6459		12.0967	-0.0214577		12.0967	-0.0343323		12.0967	-0.0758171
12.1233	-26.4969		12.1233	-23.0217		12.1233	-9.87291		12.1233	-3.64637		12.1233	-0.0209808		12.1233	-0.0352859		12.1233	-0.0772476
12.15	-26.5012		12.15	-23.025		12.15	-9.87434		12.15	-3.64685		12.15	-0.0209808		12.15	-0.0362396		12.15	-0.0777245
12.1767	-26.5059		12.1767	-23.0279		12.1767	-9.87625		12.1767	-3.6478		12.1767	-0.0219345		12.1767	-0.0367165		12.1767	-0.0782013
12.2033	-26.5112		12.2033	-23.0298		12.2033	-9.87768		12.2033	-3.64971		12.2033	-0.0224113		12.2033	-0.0371933		12.2033	-0.0782013
12.23	-26.5164		12.23	-23.0308		12.23	-9.87911		12.23	-3.65114		12.23	-0.023365		12.23	-0.0376701		12.23	-0.0782013
12.2567	-26.5212		12.2567	-23.0327		12.2567	-9.87911		12.2567	-3.65257		12.2567	-0.0243187		12.2567	-0.0376701		12.2567	-0.0786781
12.2833	-26.526		12.2833	-23.0355		12.2833	-9.87911		12.2833	-3.65305		12.2833	-0.0247955		12.2833	-0.0376701		12.2833	-0.0786781
12.31	-26.5293		12.31	-23.0389		12.31	-9.87911		12.31	-3.65257		12.31	-0.0252724		12.31	-0.0371933		12.31	-0.079155
12.3367	-26.5317		12.3367	-23.0422		12.3367	-9.87816		12.3367	-3.65162		12.3367	-0.0252724		12.3367	-0.0362396		12.3367	-0.0801086
12.3633	-26.5336		12.3633	-23.0451		12.3633	-9.87768		12.3633	-3.65067		12.3633	-0.0247955		12.3633	-0.0357628		12.3633	-0.0805855
12.39	-26.536		12.39	-23.0479		12.39	-9.87816		12.39	-3.64923		12.39	-0.023365		12.39	-0.0348091		12.39	-0.0805855
12.4167	-26.5384		12.4167	-23.0503		12.4167	-9.87911		12.4167	-3.64876		12.4167	-0.0219345		12.4167	-0.0343323		12.4167	-0.0805855
12.4433	-26.5422		12.4433	-23.0527		12.4433	-9.87959		12.4433	-3.64876		12.4433	-0.0200272		12.4433	-0.0338554		12.4433	-0.0805855
12.47	-26.5479		12.47	-23.0556		12.47	-9.88102		12.47	-3.64923		12.47	-0.0190735		12.47	-0.0338554		12.47	-0.0815392
12.4967	-26.5541		12.4967	-23.0589		12.4967	-9.88245		12.4967	-3.65019		12.4967	-0.0185966		12.4967	-0.0338554		12.4967	-0.082016
12.5233	-26.5603		12.5233	-23.0627		12.5233	-9.88483		12.5233	-3.65162		12.5233	-0.0185966		12.5233	-0.0338554		12.5233	-0.082016
12.55	-26.566		12.55	-23.0675		12.55	-9.88579		12.55	-3.65305		12.55	-0.0190735		12.55	-0.0343323		12.55	-0.082016
12.5767	-26.5708		12.5767	-23.0718		12.5767	-9.88626		12.5767	-3.65448		12.5767	-0.0200272		12.5767	-0.0352859		12.5767	-0.0824928
12.6033	-26.5751		12.6033	-23.0756		12.6033	-9.88674		12.6033	-3.65639		12.6033	-0.0209808		12.6033	-0.0362396		12.6033	-0.0829697
12.63	-26.5775		12.63	-23.0784		12.63	-9.88722		12.63	-3.65782		12.63	-0.0219345		12.63	-0.0367165		12.63	-0.0829697
12.6567	-26.5794		12.6567	-23.0808		12.6567	-9.88722		12.6567	-3.65877		12.6567	-0.023365		12.6567	-0.0367165		12.6567	-0.0829697
12.6833	-26.5808		12.6833	-23.0827		12.6833	-9.88722		12.6833	-3.65973		12.6833	-0.0247955		12.6833	-0.0367165		12.6833	-0.0824928
12.71	-26.5822		12.71	-23.0842		12.71	-9.8877		12.71	-3.6602		12.71	-0.026226		12.71	-0.0362396		12.71	-0.0824928
12.7367	-26.5837		12.7367	-23.0856		12.7367	-9.88865		12.7367	-3.66116		12.7367	-0.0286102		12.7367	-0.0352859		12.7367	-0.0824928
12.7633	-26.5846		12.7633	-23.0875		12.7633	-9.89008		12.7633	-3.66211		12.7633	-0.0300407		12.7633	-0.0348091		12.7633	-0.082016
12.79	-26.5861		12.79	-23.0908		12.79	-9.89103		12.79	-3.66354		12.79	-0.0309944		12.79	-0.0343323		12.79	-0.0810623
12.8167	-26.588		12.8167	-23.0947		12.8167	-9.89151		12.8167	-3.66402		12.8167	-0.0305176		12.8167	-0.0348091		12.8167	-0.0810623
12.8433	-26.5913		12.8433	-23.098		12.8433	-9.89246		12.8433	-3.66449		12.8433	-0.0300407		12.8433	-0.0348091		12.8433	-0.0815392
12.87	-26.5951		12.87	-23.1009		12.87	-9.89342		12.87	-3.66497		12.87	-0.0295639		12.87	-0.0348091		12.87	-0.082016
12.8967	-26.5999		12.8967	-23.1042		12.8967	-9.89485		12.8967	-3.66449		12.8967	-0.0286102		12.8967	-0.0343323		12.8967	-0.0815392
12.9233	-26.6056		12.9233	-23.1071		12.9233	-9.89628		12.9233	-3.66449		12.9233	-0.0276566		12.9233	-0.0329018		12.9233	-0.0815392
12.95	-26.6118		12.95	-23.1094		12.95	-9.89723		12.95	-3.66497		12.95	-0.0267029		12.95	-0.0319481		12.95	-0.082016
12.9767	-26.617		12.9767	-23.1123		12.9767	-9.89819		12.9767	-3.6664		12.9767	-0.0252724		12.9767	-0.0309944		12.9767	-0.082016
13.0033	-26.6218		13.0033	-23.1156		13.0033	-9.89962		13.0033	-3.66831		13.0033	-0.0243187		13.0033	-0.0309944		13.0033	-0.082016
13.03	-26.6256		13.03	-23.1185		13.03	-9.90009		13.03	-3.67069		13.03	-0.0228882		13.03	-0.0305176		13.03	-0.0815392
13.0567	-26.6285		13.0567	-23.1218		13.0567	-9.90009		13.0567	-3.67212		13.0567	-0.0228882		13.0567	-0.0309944		13.0567	-0.082016
13.0833	-26.6299		13.0833	-23.1252		13.0833	-9.90057		13.0833	-3.67355		13.0833	-0.0228882		13.0833	-0.0314713		13.0833	-0.082016
13.11	-26.6314		13.11	-23.129		13.11	-9.90152		13.11	-3.67451		13.11	-0.0238419		13.11	-0.0324249		13.11	-0.082016
13.1367	-26.6333		13.1367	-23.1314		13.1367	-9.902		13.1367	-3.67451		13.1367	-0.0243187		13.1367	-0.0329018		13.1367	-0.0815392
13.1633	-26.6356		13.1633	-23.1333		13.1633	-9.90343		13.1633	-3.67355		13.1633	-0.0252724		13.1633	-0.0343323		13.1633	-0.0815392
13.19	-26.638		13.19	-23.1347		13.19	-9.90534		13.19	-3.67212		13.19	-0.0257492		13.19	-0.0357628		13.19	-0.0824928
13.2167	-26.6404		13.2167	-23.1352		13.2167	-9.90677		13.2167	-3.67117		13.2167	-0.026226		13.2167	-0.0376701		13.2167	-0.0834465
13.2433	-26.6433		13.2433	-23.1357		13.2433	-9.9082		13.2433	-3.66974		13.2433	-0.0257492		13.2433	-0.0395775		13.2433	-0.0839233
13.27	-26.6461		13.27	-23.1361		13.27	-9.90915		13.27	-3.66783		13.27	-0.0257492		13.27	-0.041008		13.27	-0.0844002
13.2967	-26.649		13.2967	-23.138		13.2967	-9.90963		13.2967	-3.6664		13.2967	-0.0252724		13.2967	-0.0414848		13.2967	-0.0853539
13.3233	-26.6519		13.3233	-23.14		13.3233	-9.91011		13.3233	-3.66688		13.3233	-0.0252724		13.3233	-0.0405312		13.3233	-0.0867844
13.35	-26.6538		13.35	-23.1423		13.35	-9.91011		13.35	-3.66783		13.35	-0.0247955		13.35	-0.0386238		13.35	-0.087738
13.3767	-26.6557		13.3767	-23.1442		13.3767	-9.91011		13.3767	-3.66831		13.3767	-0.0247955		13.3767	-0.0371933		13.3767	-0.0882149
13.4033	-26.6576		13.4033	-23.1466		13.4033	-9.91011		13.4033	-3.66926		13.4033	-0.0252724		13.4033	-0.0357628		13.4033	-0.0886917
13.43	-26.6609		13.43	-23.149		13.43	-9.91058		13.43	-3.67022		13.43	-0.0252724		13.43	-0.0348091		13.43	-0.0882149
13.4567	-26.6643		13.4567	-23.1509		13.4567	-9.91154		13.4567	-3.67117		13.4567	-0.0252724		13.4567	-0.0343323		13.4567	-0.087738
13.4833	-26.6671		13.4833	-23.1519		13.4833	-9.91249		13.4833	-3.67117		13.4833	-0.0252724		13.4833	-0.0343323		13.4833	-0.0867844
13.51	-26.67		13.51	-23.1533		13.51	-9.91297		13.51	-3.67069		13.51	-0.0247955		13.51	-0.0348091		13.51	-0.0858307
13.5367	-26.6728		13.5367	-23.1552		13.5367	-9.91344		13.5367	-3.67069		13.5367	-0.0238419		13.5367	-0.0348091		13.5367	-0.0858307
13.5633	-26.6747		13.5633	-23.1576		13.5633	-9.9144		13.5633	-3.67022		13.5633	-0.023365		13.5633	-0.0343323		13.5633	-0.0872612
13.59	-26.6752		13.59	-23.16		13.59	-9.91583		13.59	-3.67022		13.59	-0.023365		13.59	-0.0348091		13.59	-0.0886917
13.6167	-26.6743		13.6167	-23.1624		13.6167	-9.91678		13.6167	-3.67069		13.6167	-0.0238419		13.6167	-0.0348091		13.6167	-0.0896454
13.6433	-26.6738		13.6433	-23.1652		13.6433	-9.91726		13.6433	-3.67165		13.6433	-0.0238419		13.6433	-0.0348091		13.6433	-0.0905991
13.67	-26.6743		13.67	-23.1686		13.67	-9.91821		13.67	-3.67308		13.67	-0.023365		13.67	-0.0348091		13.67	-0.0910759
13.6967	-26.6752		13.6967	-23.1724		13.6967	-9.91917		13.6967	-3.67451		13.6967	-0.0228882		13.6967	-0.0348091		13.6967	-0.0905991
13.7233	-26.6771		13.7233	-23.1752		13.7233	-9.92012		13.7233	-3.67546		13.7233	-0.0224113		13.7233	-0.0343323		13.7233	-0.0896454
13.75	-26.6805		13.75	-23.1776		13.75	-9.92012		13.75	-3.67641		13.75	-0.0224113		13.75	-0.0338554		13.75	-0.0891685
13.7767	-26.6848		13.7767	-23.1795		13.7767	-9.91964		13.7767	-3.67641		13.7767	-0.0228882		13.7767	-0.0333786		13.7767	-0.0891685
13.8033	-26.6891		13.8033	-23.1814		13.8033	-9.91917		13.8033	-3.67546		13.8033	-0.023365		13.8033	-0.0324249		13.8033	-0.0896454
13.83	-26.6933		13.83	-23.1843		13.83	-9.91869		13.83	-3.67451		13.83	-0.0243187		13.83	-0.0324249		13.83	-0.0901222
13.8567	-26.6972		13.8567	-23.1867		13.8567	-9.91774		13.8567	-3.67403		13.8567	-0.0252724		13.8567	-0.0329018		13.8567	-0.0905991
13.8833	-26.7005		13.8833	-23.1886		13.8833	-9.91678		13.8833	-3.67403		13.8833	-0.0252724		13.8833	-0.0333786		13.8833	-0.0905991
13.91	-26.7034		13.91	-23.19		13.91	-9.91678		13.91	-3.67403		13.91	-0.0252724		13.91	-0.0338554		13.91	-0.0905991
13.9367	-26.7043		13.9367	-23.1915		13.9367	-9.91821		13.9367	-3.67498		13.9367	-0.0243187		13.9367	-0.0343323		13.9367	-0.0910759
13.9633	-26.7057		13.9633	-23.1934		13.9633	-9.9206		13.9633	-3.67594		13.9633	-0.0228882		13.9633	-0.0348091		13.9633	-0.0910759
13.99	-26.7072		13.99	-23.1948		13.99	-9.92298		13.99	-3.67689		13.99	-0.0214577		13.99	-0.0357628		13.99	-0.0901222
14.0167	-26.7086		14.0167	-23.1957		14.0167	-9.92632		14.0167	-3.67689		14.0167	-0.0209808		14.0167	-0.0357628		14.0167	-0.0891685
14.0433	-26.7091		14.0433	-23.1977		14.0433	-9.92918		14.0433	-3.67737		14.0433	-0.0209808		14.0433	-0.0357628		14.0433	-0.0882149
14.07	-26.71		14.07	-23.2		14.07	-9.93204		14.07	-3.67832		14.07	-0.0214577		14.07	-0.0352859		14.07	-0.0867844
14.0967	-26.7119		14.0967	-23.2029		14.0967	-9.93347		14.0967	-3.6788		14.0967	-0.0228882		14.0967	-0.0348091		14.0967	-0.0853539
14.1233	-26.7129		14.1233	-23.2048		14.1233	-9.93443		14.1233	-3.6788		14.1233	-0.0243187		14.1233	-0.0343323		14.1233	-0.0839233
14.15	-26.7138		14.15	-23.2062		14.15	-9.9349		14.15	-3.67928		14.15	-0.0257492		14.15	-0.0333786		14.15	-0.0829697
14.1767	-26.7153		14.1767	-23.2081		14.1767	-9.93443		14.1767	-3.67975		14.1767	-0.0267029		14.1767	-0.0329018		14.1767	-0.0824928
14.2033	-26.7167		14.2033	-23.2096		14.2033	-9.93443		14.2033	-3.68023		14.2033	-0.0267029		14.2033	-0.0319481		14.2033	-0.082016
14.23	-26.7186		14.23	-23.2115		14.23	-9.9349		14.23	-3.68071		14.23	-0.0267029		14.23	-0.0314713		14.23	-0.0805855
14.2567	-26.721		14.2567	-23.2134		14.2567	-9.93586		14.2567	-3.68071		14.2567	-0.026226		14.2567	-0.0309944		14.2567	-0.079155
14.2833	-26.7243		14.2833	-23.2143		14.2833	-9.93729		14.2833	-3.68071		14.2833	-0.0257492		14.2833	-0.0314713		14.2833	-0.0782013
14.31	-26.7272		14.31	-23.2153		14.31	-9.93872		14.31	-3.68071		14.31	-0.0247955		14.31	-0.0314713		14.31	-0.0782013
14.3367	-26.7296		14.3367	-23.2162		14.3367	-9.93967		14.3367	-3.68166		14.3367	-0.0243187		14.3367	-0.0305176		14.3367	-0.0782013
14.3633	-26.732		14.3633	-23.2172		14.3633	-9.93919		14.3633	-3.68261		14.3633	-0.023365		14.3633	-0.0300407		14.3633	-0.079155
14.39	-26.7344		14.39	-23.2177		14.39	-9.93872		14.39	-3.68357		14.39	-0.0228882		14.39	-0.0305176		14.39	-0.0805855
14.4167	-26.7367		14.4167	-23.2186		14.4167	-9.93776		14.4167	-3.68404		14.4167	-0.0228882		14.4167	-0.0314713		14.4167	-0.0824928
14.4433	-26.7382		14.4433	-23.2205		14.4433	-9.93681		14.4433	-3.685		14.4433	-0.023365		14.4433	-0.0319481		14.4433	-0.084877
14.47	-26.7401		14.47	-23.2239		14.47	-9.93538		14.47	-3.68547		14.47	-0.0238419		14.47	-0.0319481		14.47	-0.0858307
14.4967	-26.742		14.4967	-23.2282		14.4967	-9.9349		14.4967	-3.685		14.4967	-0.0238419		14.4967	-0.0319481		14.4967	-0.0863075
14.5233	-26.7429		14.5233	-23.232		14.5233	-9.9349		14.5233	-3.68452		14.5233	-0.0238419		14.5233	-0.0319481		14.5233	-0.0863075
14.55	-26.7444		14.55	-23.2348		14.55	-9.93586		14.55	-3.68452		14.55	-0.023365		14.55	-0.0314713		14.55	-0.0858307
14.5767	-26.7463		14.5767	-23.2372		14.5767	-9.93633		14.5767	-3.68452		14.5767	-0.0224113		14.5767	-0.0305176		14.5767	-0.0853539
14.6033	-26.7491		14.6033	-23.2391		14.6033	-9.93681		14.6033	-3.68452		14.6033	-0.0214577		14.6033	-0.0305176		14.6033	-0.084877
14.63	-26.7506		14.63	-23.2396		14.63	-9.93729		14.63	-3.68452		14.63	-0.0209808		14.63	-0.0314713		14.63	-0.084877
14.6567	-26.7515		14.6567	-23.2396		14.6567	-9.93824		14.6567	-3.68452		14.6567	-0.0219345		14.6567	-0.0329018		14.6567	-0.0858307
14.6833	-26.752		14.6833	-23.2401		14.6833	-9.94015		14.6833	-3.68452		14.6833	-0.023365		14.6833	-0.0348091		14.6833	-0.0867844
14.71	-26.7525		14.71	-23.2415		14.71	-9.94205		14.71	-3.68452		14.71	-0.0252724		14.71	-0.0367165		14.71	-0.0867844
14.7367	-26.7529		14.7367	-23.243		14.7367	-9.94444		14.7367	-3.68452		14.7367	-0.0271797		14.7367	-0.0376701		14.7367	-0.0863075
14.7633	-26.7539		14.7633	-23.2444		14.7633	-9.94635		14.7633	-3.685		14.7633	-0.0276566		14.7633	-0.0376701		14.7633	-0.0853539
14.79	-26.7558		14.79	-23.2458		14.79	-9.94778		14.79	-3.68595		14.79	-0.0276566		14.79	-0.0362396		14.79	-0.0839233
14.8167	-26.7587		14.8167	-23.2472		14.8167	-9.94873		14.8167	-3.68643		14.8167	-0.0257492		14.8167	-0.0343323		14.8167	-0.0829697
14.8433	-26.762		14.8433	-23.2491		14.8433	-9.94921		14.8433	-3.68643		14.8433	-0.0243187		14.8433	-0.0324249		14.8433	-0.0815392
14.87	-26.7649		14.87	-23.2511		14.87	-9.94968		14.87	-3.68595		14.87	-0.023365		14.87	-0.0314713		14.87	-0.0810623
14.8967	-26.7668		14.8967	-23.253		14.8967	-9.95064		14.8967	-3.68595		14.8967	-0.0224113		14.8967	-0.0309944		14.8967	-0.0815392
14.9233	-26.7673		14.9233	-23.2544		14.9233	-9.95207		14.9233	-3.68595		14.9233	-0.0224113		14.9233	-0.0309944		14.9233	-0.082016
14.95	-26.7673		14.95	-23.2563		14.95	-9.9535		14.95	-3.68595		14.95	-0.0224113		14.95	-0.0314713		14.95	-0.0824928
14.9767	-26.7677		14.9767	-23.2573		14.9767	-9.95445		14.9767	-3.68547		14.9767	-0.0228882		14.9767	-0.0314713		14.9767	-0.0829697
15.0033	-26.7692		15.0033	-23.2577		15.0033	-9.95445		15.0033	-3.68595		15.0033	-0.0228882		15.0033	-0.0309944		15.0033	-0.0834465
15.03	-26.7715		15.03	-23.2587		15.03	-9.9535		15.03	-3.68643		15.03	-0.0228882		15.03	-0.0300407		15.03	-0.0839233
15.0567	-26.7749		15.0567	-23.2606		15.0567	-9.95159		15.0567	-3.6869		15.0567	-0.0228882		15.0567	-0.0290871		15.0567	-0.0834465
15.0833	-26.7777		15.0833	-23.2625		15.0833	-9.95016		15.0833	-3.68738		15.0833	-0.0224113		15.0833	-0.0290871		15.0833	-0.0824928
15.11	-26.7811		15.11	-23.2649		15.11	-9.94873		15.11	-3.68786		15.11	-0.0219345		15.11	-0.0295639		15.11	-0.0815392
15.1367	-26.7839		15.1367	-23.2673		15.1367	-9.94825		15.1367	-3.68834		15.1367	-0.0219345		15.1367	-0.0300407		15.1367	-0.0805855
15.1633	-26.7868		15.1633	-23.2692		15.1633	-9.94921		15.1633	-3.68786		15.1633	-0.0224113		15.1633	-0.0309944		15.1633	-0.0796318
15.19	-26.7887		15.19	-23.2706		15.19	-9.95111		15.19	-3.6869		15.19	-0.0228882		15.19	-0.0314713		15.19	-0.0796318
15.2167	-26.7901		15.2167	-23.2716		15.2167	-9.95302		15.2167	-3.68643		15.2167	-0.023365		15.2167	-0.0319481		15.2167	-0.0796318
15.2433	-26.7916		15.2433	-23.2725		15.2433	-9.95541		15.2433	-3.68595		15.2433	-0.0247955		15.2433	-0.0324249		15.2433	-0.079155
15.27	-26.793		15.27	-23.2739		15.27	-9.95779		15.27	-3.68595		15.27	-0.026226		15.27	-0.0333786		15.27	-0.079155
15.2967	-26.7944		15.2967	-23.2759		15.2967	-9.9597		15.2967	-3.6869		15.2967	-0.0271797		15.2967	-0.0343323		15.2967	-0.0796318
15.3233	-26.7959		15.3233	-23.2787		15.3233	-9.96113		15.3233	-3.68834		15.3233	-0.0281334		15.3233	-0.0352859		15.3233	-0.0801086
15.35	-26.7968		15.35	-23.2816		15.35	-9.96256		15.35	-3.69024		15.35	-0.0281334		15.35	-0.0362396		15.35	-0.0796318
15.3767	-26.7982		15.3767	-23.2844		15.3767	-9.96351		15.3767	-3.69263		15.3767	-0.0276566		15.3767	-0.0367165		15.3767	-0.0796318
15.4033	-26.7997		15.4033	-23.2868		15.4033	-9.96447		15.4033	-3.69406		15.4033	-0.0267029		15.4033	-0.0371933		15.4033	-0.079155
15.43	-26.8002		15.43	-23.2887		15.43	-9.96399		15.43	-3.69501		15.43	-0.026226		15.43	-0.0376701		15.43	-0.0786781
15.4567	-26.8002		15.4567	-23.2897		15.4567	-9.96304		15.4567	-3.69549		15.4567	-0.026226		15.4567	-0.0376701		15.4567	-0.0782013
15.4833	-26.7997		15.4833	-23.2906		15.4833	-9.96208		15.4833	-3.69596		15.4833	-0.0267029		15.4833	-0.038147		15.4833	-0.0772476
15.51	-26.7987		15.51	-23.2911		15.51	-9.96113		15.51	-3.69596		15.51	-0.0271797		15.51	-0.038147		15.51	-0.0753403
15.5367	-26.7973		15.5367	-23.2916		15.5367	-9.95922		15.5367	-3.69596		15.5367	-0.0267029		15.5367	-0.0376701		15.5367	-0.0729561
15.5633	-26.7963		15.5633	-23.2925		15.5633	-9.95827		15.5633	-3.69549		15.5633	-0.0267029		15.5633	-0.0371933		15.5633	-0.0700951
15.59	-26.7954		15.59	-23.293		15.59	-9.95779		15.59	-3.69501		15.59	-0.0271797		15.59	-0.0357628		15.59	-0.0662804
15.6167	-26.794		15.6167	-23.293		15.6167	-9.95779		15.6167	-3.69453		15.6167	-0.0271797		15.6167	-0.0348091		15.6167	-0.0624657
15.6433	-26.792		15.6433	-23.2925		15.6433	-9.95779		15.6433	-3.69406		15.6433	-0.0271797		15.6433	-0.0338554		15.6433	-0.0581741
15.67	-26.7901		15.67	-23.2925		15.67	-9.95827		15.67	-3.69453		15.67	-0.0271797		15.67	-0.0329018		15.67	-0.0548363
15.6967	-26.7878		15.6967	-23.2921		15.6967	-9.95922		15.6967	-3.69501		15.6967	-0.0281334		15.6967	-0.0329018		15.6967	-0.0514984
15.7233	-26.7844		15.7233	-23.2916		15.7233	-9.96017		15.7233	-3.69549		15.7233	-0.0290871		15.7233	-0.0319481		15.7233	-0.0481606
15.75	-26.7811		15.75	-23.2916		15.75	-9.96017		15.75	-3.69596		15.75	-0.0295639		15.75	-0.0309944		15.75	-0.043869
15.7767	-26.7768		15.7767	-23.2916		15.7767	-9.9597		15.7767	-3.69644		15.7767	-0.0290871		15.7767	-0.0290871		15.7767	-0.0391006
15.8033	-26.772		15.8033	-23.2916		15.8033	-9.9597		15.8033	-3.69596		15.8033	-0.0281334		15.8033	-0.0281334		15.8033	-0.0333786
15.83	-26.7663		15.83	-23.2921		15.83	-9.96065		15.83	-3.69453		15.83	-0.0276566		15.83	-0.0267029		15.83	-0.0281334
15.8567	-26.7611		15.8567	-23.2925		15.8567	-9.96161		15.8567	-3.6931		15.8567	-0.0267029		15.8567	-0.0257492		15.8567	-0.0228882
15.8833	-26.7568		15.8833	-23.293		15.8833	-9.96256		15.8833	-3.69167		15.8833	-0.0257492		15.8833	-0.026226		15.8833	-0.017643
15.91	-26.7539		15.91	-23.2935		15.91	-9.96447		15.91	-3.69024		15.91	-0.0252724		15.91	-0.0276566		15.91	-0.0133514
15.9367	-26.7525		15.9367	-23.2944		15.9367	-9.96637		15.9367	-3.69024		15.9367	-0.0252724		15.9367	-0.0295639		15.9367	-0.0100136
15.9633	-26.7515		15.9633	-23.2954		15.9633	-9.96876		15.9633	-3.69072		15.9633	-0.026226		15.9633	-0.0314713		15.9633	-0.0081062
15.99	-26.751		15.99	-23.2968		15.99	-9.97019		15.99	-3.69215		15.99	-0.0276566		15.99	-0.0329018		15.99	-0.005722
16.0167	-26.751		16.0167	-23.2983		16.0167	-9.97067		16.0167	-3.69358		16.0167	-0.0286102		16.0167	-0.0333786		16.0167	-0.0038147
16.0433	-26.7506		16.0433	-23.2987		16.0433	-9.97162		16.0433	-3.69501		16.0433	-0.0286102		16.0433	-0.0333786		16.0433	-0.002861
16.07	-26.7496		16.07	-23.2997		16.07	-9.9721		16.07	-3.69644		16.07	-0.0271797		16.07	-0.0324249		16.07	-0.0019073
16.0967	-26.7482		16.0967	-23.3006		16.0967	-9.97257		16.0967	-3.6974		16.0967	-0.0257492		16.0967	-0.0314713		16.0967	-0.0019073
16.1233	-26.7467		16.1233	-23.3016		16.1233	-9.97305		16.1233	-3.6974		16.1233	-0.0238419		16.1233	-0.0305176		16.1233	-0.0019073
16.15	-26.7472		16.15	-23.3021		16.15	-9.97305		16.15	-3.6974		16.15	-0.0224113		16.15	-0.0295639		16.15	-0.002861
16.1767	-26.7491		16.1767	-23.3026		16.1767	-9.97305		16.1767	-3.69644		16.1767	-0.0219345		16.1767	-0.0286102		16.1767	-0.0038147
16.2033	-26.752		16.2033	-23.304		16.2033	-9.97353		16.2033	-3.69596		16.2033	-0.0228882		16.2033	-0.0276566		16.2033	-0.0052452
16.23	-26.7558		16.23	-23.3049		16.23	-9.97448		16.23	-3.69596		16.23	-0.0243187		16.23	-0.0271797		16.23	-0.0066757
16.2567	-26.7596		16.2567	-23.3054		16.2567	-9.97543		16.2567	-3.69692		16.2567	-0.0257492		16.2567	-0.0271797		16.2567	-0.0076294
16.2833	-26.7649		16.2833	-23.3064		16.2833	-9.97591		16.2833	-3.69835		16.2833	-0.0271797		16.2833	-0.0276566		16.2833	-0.0085831
16.31	-26.7701		16.31	-23.3068		16.31	-9.97639		16.31	-3.69978		16.31	-0.0276566		16.31	-0.0281334		16.31	-0.0100136
16.3367	-26.7744		16.3367	-23.3073		16.3367	-9.97639		16.3367	-3.70121		16.3367	-0.0281334		16.3367	-0.0290871		16.3367	-0.0119209
16.3633	-26.7777		16.3633	-23.3083		16.3633	-9.97639		16.3633	-3.70216		16.3633	-0.0286102		16.3633	-0.0305176		16.3633	-0.014782
16.39	-26.7811		16.39	-23.3102		16.39	-9.97591		16.39	-3.70312		16.39	-0.0290871		16.39	-0.0319481		16.39	-0.017643
16.4167	-26.7859		16.4167	-23.3126		16.4167	-9.97591		16.4167	-3.70264		16.4167	-0.0290871		16.4167	-0.0329018		16.4167	-0.020504
16.4433	-26.7916		16.4433	-23.3154		16.4433	-9.97639		16.4433	-3.70121		16.4433	-0.0300407		16.4433	-0.0333786		16.4433	-0.0238419
16.47	-26.7968		16.47	-23.3178		16.47	-9.97782		16.47	-3.70073		16.47	-0.0309944		16.47	-0.0333786		16.47	-0.0271797
16.4967	-26.8021		16.4967	-23.3207		16.4967	-9.97925		16.4967	-3.70073		16.4967	-0.0319481		16.4967	-0.0333786		16.4967	-0.0295639
16.5233	-26.8073		16.5233	-23.3221		16.5233	-9.98163		16.5233	-3.70216		16.5233	-0.0329018		16.5233	-0.0333786		16.5233	-0.0319481
16.55	-26.8126		16.55	-23.3235		16.55	-9.98354		16.55	-3.70359		16.55	-0.0333786		16.55	-0.0324249		16.55	-0.0333786
16.5767	-26.8168		16.5767	-23.324		16.5767	-9.98497		16.5767	-3.7055		16.5767	-0.0329018		16.5767	-0.0319481		16.5767	-0.0343323
16.6033	-26.8202		16.6033	-23.3245		16.6033	-9.98545		16.6033	-3.70789		16.6033	-0.0324249		16.6033	-0.0324249		16.6033	-0.0348091
16.63	-26.823		16.63	-23.325		16.63	-9.98545		16.63	-3.70932		16.63	-0.0309944		16.63	-0.0329018		16.63	-0.0348091
16.6567	-26.8264		16.6567	-23.3254		16.6567	-9.98497		16.6567	-3.71027		16.6567	-0.0295639		16.6567	-0.0333786		16.6567	-0.0357628
16.6833	-26.8297		16.6833	-23.3259		16.6833	-9.98402		16.6833	-3.71075		16.6833	-0.0281334		16.6833	-0.0333786		16.6833	-0.0367165
16.71	-26.8326		16.71	-23.3269		16.71	-9.98306		16.71	-3.7117		16.71	-0.0276566		16.71	-0.0329018		16.71	-0.038147
16.7367	-26.8345		16.7367	-23.3283		16.7367	-9.98306		16.7367	-3.7117		16.7367	-0.0286102		16.7367	-0.0324249		16.7367	-0.0395775
16.7633	-26.8359		16.7633	-23.3302		16.7633	-9.98354		16.7633	-3.7117		16.7633	-0.0290871		16.7633	-0.0314713		16.7633	-0.0414848
16.79	-26.8373		16.79	-23.3321		16.79	-9.98402		16.79	-3.7117		16.79	-0.0295639		16.79	-0.0300407		16.79	-0.0429153
16.8167	-26.8383		16.8167	-23.334		16.8167	-9.98497		16.8167	-3.71265		16.8167	-0.0300407		16.8167	-0.0286102		16.8167	-0.0433922
16.8433	-26.8393		16.8433	-23.3364		16.8433	-9.98688		16.8433	-3.71313		16.8433	-0.0300407		16.8433	-0.0286102		16.8433	-0.0429153
16.87	-26.8407		16.87	-23.3383		16.87	-9.98878		16.87	-3.71361		16.87	-0.0300407		16.87	-0.0295639		16.87	-0.0424385
16.8967	-26.8431		16.8967	-23.3397		16.8967	-9.99022		16.8967	-3.71456		16.8967	-0.0295639		16.8967	-0.0309944		16.8967	-0.0419617
16.9233	-26.8464		16.9233	-23.3402		16.9233	-9.99212		16.9233	-3.71504		16.9233	-0.0290871		16.9233	-0.0314713		16.9233	-0.0419617
16.95	-26.8497		16.95	-23.3402		16.95	-9.9926		16.95	-3.71552		16.95	-0.0295639		16.95	-0.0319481		16.95	-0.0414848
16.9767	-26.8521		16.9767	-23.3407		16.9767	-9.9926		16.9767	-3.71552		16.9767	-0.0300407		16.9767	-0.0324249		16.9767	-0.041008
17.0033	-26.8536		17.0033	-23.3407		17.0033	-9.99165		17.0033	-3.71504		17.0033	-0.0300407		17.0033	-0.0319481		17.0033	-0.0414848
17.03	-26.855		17.03	-23.3407		17.03	-9.99022		17.03	-3.71408		17.03	-0.0295639		17.03	-0.0319481		17.03	-0.041008
17.0567	-26.8559		17.0567	-23.3417		17.0567	-9.98926		17.0567	-3.71265		17.0567	-0.0300407		17.0567	-0.0324249		17.0567	-0.0400543
17.0833	-26.8555		17.0833	-23.3431		17.0833	-9.98926		17.0833	-3.71122		17.0833	-0.0309944		17.0833	-0.0329018		17.0833	-0.0391006
17.11	-26.8545		17.11	-23.345		17.11	-9.99022		17.11	-3.71075		17.11	-0.0314713		17.11	-0.0333786		17.11	-0.038147
17.1367	-26.854		17.1367	-23.3464		17.1367	-9.99117		17.1367	-3.70979		17.1367	-0.0319481		17.1367	-0.0333786		17.1367	-0.0367165
17.1633	-26.854		17.1633	-23.3479		17.1633	-9.9926		17.1633	-3.70932		17.1633	-0.0319481		17.1633	-0.0329018		17.1633	-0.0352859
17.19	-26.8545		17.19	-23.3488		17.19	-9.99355		17.19	-3.70932		17.19	-0.0314713		17.19	-0.0324249		17.19	-0.0329018
17.2167	-26.854		17.2167	-23.3493		17.2167	-9.99403		17.2167	-3.70979		17.2167	-0.0309944		17.2167	-0.0309944		17.2167	-0.0305176
17.2433	-26.8531		17.2433	-23.3498		17.2433	-9.99355		17.2433	-3.71075		17.2433	-0.0300407		17.2433	-0.0300407		17.2433	-0.0271797
17.27	-26.8517		17.27	-23.3493		17.27	-9.99308		17.27	-3.7117		17.27	-0.0295639		17.27	-0.0295639		17.27	-0.023365
17.2967	-26.8493		17.2967	-23.3488		17.2967	-9.99355		17.2967	-3.71313		17.2967	-0.0290871		17.2967	-0.0286102		17.2967	-0.020504
17.3233	-26.8464		17.3233	-23.3483		17.3233	-9.99451		17.3233	-3.71408		17.3233	-0.0295639		17.3233	-0.0281334		17.3233	-0.017643
17.35	-26.8431		17.35	-23.3479		17.35	-9.99451		17.35	-3.71456		17.35	-0.0305176		17.35	-0.0271797		17.35	-0.0152588
17.3767	-26.8393		17.3767	-23.3479		17.3767	-9.99355		17.3767	-3.71504		17.3767	-0.0309944		17.3767	-0.0267029		17.3767	-0.0123978
17.4033	-26.8364		17.4033	-23.3479		17.4033	-9.99308		17.4033	-3.71552		17.4033	-0.0314713		17.4033	-0.0267029		17.4033	-0.0095367
17.43	-26.834		17.43	-23.3479		17.43	-9.99165		17.43	-3.71504		17.43	-0.0314713		17.43	-0.0267029		17.43	-0.005722
17.4567	-26.8307		17.4567	-23.3483		17.4567	-9.99022		17.4567	-3.71456		17.4567	-0.0324249		17.4567	-0.0271797		17.4567	-0.0019073
17.4833	-26.8264		17.4833	-23.3483		17.4833	-9.98926		17.4833	-3.71361		17.4833	-0.0329018		17.4833	-0.0276566		17.4833	0.00238419
17.51	-26.8226		17.51	-23.3488		17.51	-9.98974		17.51	-3.71313		17.51	-0.0343323		17.51	-0.0286102		17.51	0.00715256
17.5367	-26.8178		17.5367	-23.3493		17.5367	-9.99117		17.5367	-3.71218		17.5367	-0.0352859		17.5367	-0.0290871		17.5367	0.0109672
17.5633	-26.8135		17.5633	-23.3488		17.5633	-9.99212		17.5633	-3.71075		17.5633	-0.0357628		17.5633	-0.0300407		17.5633	0.014782
17.59	-26.8092		17.59	-23.3488		17.59	-9.99212		17.59	-3.70979		17.59	-0.0352859		17.59	-0.0305176		17.59	0.0181198
17.6167	-26.8049		17.6167	-23.3483		17.6167	-9.99212		17.6167	-3.70884		17.6167	-0.0348091		17.6167	-0.0324249		17.6167	0.0214577
17.6433	-26.8011		17.6433	-23.3479		17.6433	-9.99117		17.6433	-3.70836		17.6433	-0.0338554		17.6433	-0.0348091		17.6433	0.026226
17.67	-26.7973		17.67	-23.3469		17.67	-9.99022		17.67	-3.70836		17.67	-0.0324249		17.67	-0.0362396		17.67	0.0305176
17.6967	-26.7935		17.6967	-23.3459		17.6967	-9.98878		17.6967	-3.70789		17.6967	-0.0314713		17.6967	-0.0367165		17.6967	0.035286
17.7233	-26.7887		17.7233	-23.3455		17.7233	-9.98831		17.7233	-3.70741		17.7233	-0.0309944		17.7233	-0.0367165		17.7233	0.0395775
17.75	-26.783		17.75	-23.345		17.75	-9.98783		17.75	-3.70693		17.75	-0.0314713		17.75	-0.0357628		17.75	0.0443459
17.7767	-26.7777		17.7767	-23.344		17.7767	-9.98783		17.7767	-3.70646		17.7767	-0.0314713		17.7767	-0.0338554		17.7767	0.0495911
17.8033	-26.773		17.8033	-23.3436		17.8033	-9.98735		17.8033	-3.70646		17.8033	-0.0305176		17.8033	-0.0319481		17.8033	0.0538826
17.83	-26.7682		17.83	-23.3426		17.83	-9.98688		17.83	-3.70693		17.83	-0.0295639		17.83	-0.0305176		17.83	0.0581741
17.8567	-26.7634		17.8567	-23.3417		17.8567	-9.9864		17.8567	-3.70693		17.8567	-0.0290871		17.8567	-0.0305176		17.8567	0.0619888
17.8833	-26.7601		17.8833	-23.3397		17.8833	-9.98592		17.8833	-3.70693		17.8833	-0.0286102		17.8833	-0.0305176		17.8833	0.0667572
17.91	-26.7568		17.91	-23.3388		17.91	-9.98592		17.91	-3.70789		17.91	-0.0286102		17.91	-0.0309944		17.91	0.0705719
17.9367	-26.7539		17.9367	-23.3383		17.9367	-9.98735		17.9367	-3.70836		17.9367	-0.0281334		17.9367	-0.0319481		17.9367	0.0734329
17.9633	-26.751		17.9633	-23.3374		17.9633	-9.98878		17.9633	-3.70836		17.9633	-0.0276566		17.9633	-0.0329018		17.9633	0.0758171
17.99	-26.7477		17.99	-23.3369		17.99	-9.99022		17.99	-3.70836		17.99	-0.0281334		17.99	-0.0329018		17.99	0.079155
18.0167	-26.7444		18.0167	-23.3359		18.0167	-9.99117		18.0167	-3.70789		18.0167	-0.0286102		18.0167	-0.0329018		18.0167	0.0829697
18.0433	-26.7406		18.0433	-23.335		18.0433	-9.99212		18.0433	-3.70646		18.0433	-0.0295639		18.0433	-0.0333786		18.0433	0.0867844
18.07	-26.7372		18.07	-23.3345		18.07	-9.9926		18.07	-3.7055		18.07	-0.0300407		18.07	-0.0338554		18.07	0.0901222
18.0967	-26.7344		18.0967	-23.3345		18.0967	-9.9926		18.0967	-3.70502		18.0967	-0.0314713		18.0967	-0.0338554		18.0967	0.0934601
18.1233	-26.732		18.1233	-23.3359		18.1233	-9.99308		18.1233	-3.70455		18.1233	-0.0329018		18.1233	-0.0333786		18.1233	0.0967979
18.15	-26.7301		18.15	-23.3383		18.15	-9.99403		18.15	-3.70455		18.15	-0.0348091		18.15	-0.0324249		18.15	0.0987053
18.1767	-26.7286		18.1767	-23.3417		18.1767	-9.99451		18.1767	-3.70455		18.1767	-0.0357628		18.1767	-0.0305176		18.1767	0.0987053
18.2033	-26.7277		18.2033	-23.3445		18.2033	-9.99451		18.2033	-3.70455		18.2033	-0.0367165		18.2033	-0.0286102		18.2033	0.0982284
18.23	-26.7267		18.23	-23.3464		18.23	-9.99403		18.23	-3.70455		18.23	-0.0367165		18.23	-0.0271797		18.23	0.0982284
18.2567	-26.7262		18.2567	-23.3474		18.2567	-9.99355		18.2567	-3.70407		18.2567	-0.0362396		18.2567	-0.026226		18.2567	0.0991821
18.2833	-26.7258		18.2833	-23.3479		18.2833	-9.9926		18.2833	-3.70312		18.2833	-0.0357628		18.2833	-0.0267029		18.2833	0.102043
18.31	-26.7248		18.31	-23.3474		18.31	-9.99212		18.31	-3.70216		18.31	-0.0352859		18.31	-0.0271797		18.31	0.104427
18.3367	-26.7253		18.3367	-23.3469		18.3367	-9.99165		18.3367	-3.70264		18.3367	-0.0352859		18.3367	-0.0286102		18.3367	0.106812
18.3633	-26.7253		18.3633	-23.3464		18.3633	-9.9926		18.3633	-3.70312		18.3633	-0.0357628		18.3633	-0.0295639		18.3633	0.108242
18.39	-26.7258		18.39	-23.3469		18.39	-9.99355		18.39	-3.70359		18.39	-0.0362396		18.39	-0.0305176		18.39	0.109673
18.4167	-26.7272		18.4167	-23.3479		18.4167	-9.99451		18.4167	-3.70312		18.4167	-0.0371933		18.4167	-0.0309944		18.4167	0.109673
18.4433	-26.7291		18.4433	-23.3488		18.4433	-9.99403		18.4433	-3.70312		18.4433	-0.0376701		18.4433	-0.0305176		18.4433	0.107765
18.47	-26.7315		18.47	-23.3498		18.47	-9.99308		18.47	-3.70264		18.47	-0.0376701		18.47	-0.0305176		18.47	0.105381
18.4967	-26.7339		18.4967	-23.3512		18.4967	-9.99308		18.4967	-3.70216		18.4967	-0.0371933		18.4967	-0.0295639		18.4967	0.102997
18.5233	-26.7363		18.5233	-23.3526		18.5233	-9.99355		18.5233	-3.70216		18.5233	-0.0371933		18.5233	-0.0290871		18.5233	0.101566
18.55	-26.7391		18.55	-23.3536		18.55	-9.99308		18.55	-3.70312		18.55	-0.0367165		18.55	-0.0290871		18.55	0.100136
18.5767	-26.7425		18.5767	-23.355		18.5767	-9.9926		18.5767	-3.70407		18.5767	-0.0371933		18.5767	-0.0290871		18.5767	0.0987053
18.6033	-26.7453		18.6033	-23.356		18.6033	-9.99212		18.6033	-3.70502		18.6033	-0.0371933		18.6033	-0.0295639		18.6033	0.0963211
18.63	-26.7487		18.63	-23.3564		18.63	-9.99212		18.63	-3.70646		18.63	-0.0376701		18.63	-0.0295639		18.63	0.0944138
18.6567	-26.751		18.6567	-23.3583		18.6567	-9.99212		18.6567	-3.70741		18.6567	-0.0371933		18.6567	-0.0290871		18.6567	0.0920296
18.6833	-26.7534		18.6833	-23.3603		18.6833	-9.99117		18.6833	-3.70836		18.6833	-0.0357628		18.6833	-0.0286102		18.6833	0.0905991
18.71	-26.7563		18.71	-23.3626		18.71	-9.99069		18.71	-3.70836		18.71	-0.0338554		18.71	-0.0276566		18.71	0.0886917
18.7367	-26.7591		18.7367	-23.3645		18.7367	-9.99117		18.7367	-3.70884		18.7367	-0.0319481		18.7367	-0.0271797		18.7367	0.0872612
18.7633	-26.762		18.7633	-23.3665		18.7633	-9.99212		18.7633	-3.70932		18.7633	-0.0309944		18.7633	-0.0267029		18.7633	0.0858307
18.79	-26.7649		18.79	-23.3679		18.79	-9.99308		18.79	-3.70979		18.79	-0.0305176		18.79	-0.026226		18.79	0.0844002
18.8167	-26.7687		18.8167	-23.3688		18.8167	-9.99355		18.8167	-3.70979		18.8167	-0.0314713		18.8167	-0.026226		18.8167	0.0829697
18.8433	-26.773		18.8433	-23.3693		18.8433	-9.99355		18.8433	-3.70884		18.8433	-0.0329018		18.8433	-0.026226		18.8433	0.0815392
18.87	-26.7777		18.87	-23.3698		18.87	-9.99355		18.87	-3.70789		18.87	-0.0357628		18.87	-0.0267029		18.87	0.079155
18.8967	-26.7825		18.8967	-23.3707		18.8967	-9.99308		18.8967	-3.70693		18.8967	-0.0371933		18.8967	-0.0267029		18.8967	0.0772476
18.9233	-26.7873		18.9233	-23.3712		18.9233	-9.9926		18.9233	-3.70646		18.9233	-0.0376701		18.9233	-0.0271797		18.9233	0.0758171
18.95	-26.7916		18.95	-23.3717		18.95	-9.9926		18.95	-3.70693		18.95	-0.0367165		18.95	-0.0281334		18.95	0.0734329
18.9767	-26.7963		18.9767	-23.3722		18.9767	-9.9926		18.9767	-3.70741		18.9767	-0.0352859		18.9767	-0.0290871		18.9767	0.0710487
19.0033	-26.8006		19.0033	-23.3736		19.0033	-9.99355		19.0033	-3.70884		19.0033	-0.0333786		19.0033	-0.0305176		19.0033	0.0681877
19.03	-26.8044		19.03	-23.3755		19.03	-9.99498		19.03	-3.70979		19.03	-0.0314713		19.03	-0.0314713		19.03	0.0648499
19.0567	-26.8092		19.0567	-23.3779		19.0567	-9.99641		19.0567	-3.71122		19.0567	-0.0300407		19.0567	-0.0319481		19.0567	0.0624657
19.0833	-26.8149		19.0833	-23.3803		19.0833	-9.99832		19.0833	-3.7117		19.0833	-0.0290871		19.0833	-0.0324249		19.0833	0.0596046
19.11	-26.8211		19.11	-23.3822		19.11	-10.0002		19.11	-3.71122		19.11	-0.0290871		19.11	-0.0333786		19.11	0.0572205
19.1367	-26.8269		19.1367	-23.3836		19.1367	-10.0021		19.1367	-3.70979		19.1367	-0.0286102		19.1367	-0.0333786		19.1367	0.0548363
19.1633	-26.8326		19.1633	-23.3855		19.1633	-10.0036		19.1633	-3.70884		19.1633	-0.0281334		19.1633	-0.0333786		19.1633	0.0514984
19.19	-26.8378		19.19	-23.3874		19.19	-10.004		19.19	-3.70836		19.19	-0.0281334		19.19	-0.0333786		19.19	0.0472069
19.2167	-26.8426		19.2167	-23.3893		19.2167	-10.005		19.2167	-3.70789		19.2167	-0.0281334		19.2167	-0.0333786		19.2167	0.0424385
19.2433	-26.8464		19.2433	-23.3917		19.2433	-10.0055		19.2433	-3.70741		19.2433	-0.0281334		19.2433	-0.0324249		19.2433	0.038147
19.27	-26.8507		19.27	-23.3941		19.27	-10.0055		19.27	-3.70693		19.27	-0.0290871		19.27	-0.0314713		19.27	0.035286
19.2967	-26.855		19.2967	-23.396		19.2967	-10.0045		19.2967	-3.70741		19.2967	-0.0295639		19.2967	-0.0305176		19.2967	0.0324249
19.3233	-26.8583		19.3233	-23.3974		19.3233	-10.0045		19.3233	-3.70789		19.3233	-0.0300407		19.3233	-0.0295639		19.3233	0.0295639
19.35	-26.8607		19.35	-23.397		19.35	-10.0045		19.35	-3.70836		19.35	-0.0295639		19.35	-0.0286102		19.35	0.0281334
19.3767	-26.8626		19.3767	-23.396		19.3767	-10.0036		19.3767	-3.70884		19.3767	-0.0290871		19.3767	-0.0281334		19.3767	0.0267029
19.4033	-26.866		19.4033	-23.396		19.4033	-10.0026		19.4033	-3.70979		19.4033	-0.0286102		19.4033	-0.0271797		19.4033	0.0252724
19.43	-26.8693		19.43	-23.397		19.43	-10.0012		19.43	-3.71075		19.43	-0.0281334		19.43	-0.0271797		19.43	0.023365
19.4567	-26.8722		19.4567	-23.3984		19.4567	-9.99975		19.4567	-3.7117		19.4567	-0.0276566		19.4567	-0.0267029		19.4567	0.0219345
19.4833	-26.875		19.4833	-23.3998		19.4833	-9.99832		19.4833	-3.71218		19.4833	-0.0276566		19.4833	-0.0257492		19.4833	0.0214577
19.51	-26.8784		19.51	-23.4022		19.51	-9.99689		19.51	-3.71361		19.51	-0.0281334		19.51	-0.0247955		19.51	0.0209808
19.5367	-26.8807		19.5367	-23.4041		19.5367	-9.99641		19.5367	-3.71552		19.5367	-0.0281334		19.5367	-0.0228882		19.5367	0.0200272
19.5633	-26.8826		19.5633	-23.406		19.5633	-9.99594		19.5633	-3.71695		19.5633	-0.0281334		19.5633	-0.020504		19.5633	0.0195503
19.59	-26.885		19.59	-23.4079		19.59	-9.99594		19.59	-3.71742		19.59	-0.0276566		19.59	-0.0190735		19.59	0.0181198
19.6167	-26.8888		19.6167	-23.4089		19.6167	-9.99641		19.6167	-3.7179		19.6167	-0.0271797		19.6167	-0.0185966		19.6167	0.0162125
19.6433	-26.8936		19.6433	-23.4094		19.6433	-9.99641		19.6433	-3.7179		19.6433	-0.0267029		19.6433	-0.0185966		19.6433	0.014782
19.67	-26.8989		19.67	-23.4103		19.67	-9.99689		19.67	-3.71695		19.67	-0.0271797		19.67	-0.0185966		19.67	0.0133514
19.6967	-26.9036		19.6967	-23.4108		19.6967	-9.99689		19.6967	-3.71552		19.6967	-0.0271797		19.6967	-0.0195503		19.6967	0.0119209
19.7233	-26.9074		19.7233	-23.4118		19.7233	-9.99737		19.7233	-3.71408		19.7233	-0.0276566		19.7233	-0.0209808		19.7233	0.0109672
19.75	-26.9103		19.75	-23.4132		19.75	-9.9988		19.75	-3.71361		19.75	-0.0276566		19.75	-0.0224113		19.75	0.0100136
19.7767	-26.9122		19.7767	-23.4151		19.7767	-10.0002		19.7767	-3.71408		19.7767	-0.0276566		19.7767	-0.0224113		19.7767	0.0100136
19.8033	-26.9136		19.8033	-23.418		19.8033	-10.0021		19.8033	-3.71456		19.8033	-0.0271797		19.8033	-0.0219345		19.8033	0.00953674
19.83	-26.9146		19.83	-23.4199		19.83	-10.0031		19.83	-3.71504		19.83	-0.026226		19.83	-0.0219345		19.83	0.00858307
19.8567	-26.9165		19.8567	-23.4208		19.8567	-10.0036		19.8567	-3.71552		19.8567	-0.0247955		19.8567	-0.0209808		19.8567	0.00715256
19.8833	-26.9194		19.8833	-23.4218		19.8833	-10.0045		19.8833	-3.71552		19.8833	-0.023365		19.8833	-0.0190735		19.8833	0.00619888
19.91	-26.9208		19.91	-23.4227		19.91	-10.0045		19.91	-3.71504		19.91	-0.0224113		19.91	-0.0171661		19.91	0.00524521
19.9367	-26.9222		19.9367	-23.4232		19.9367	-10.004		19.9367	-3.71361		19.9367	-0.0209808		19.9367	-0.0152588		19.9367	0.00572205
19.9633	-26.9232		19.9633	-23.4232		19.9633	-10.0031		19.9633	-3.71265		19.9633	-0.0195503		19.9633	-0.0133514		19.9633	0.00619888
19.99	-26.9246		19.99	-23.4237		19.99	-10.0026		19.99	-3.71218		19.99	-0.0181198		19.99	-0.0114441		19.99	0.00715256
20.0167	-26.9256		20.0167	-23.4246		20.0167	-10.0021		20.0167	-3.7117		20.0167	-0.0162125		20.0167	-0.0100136		20.0167	0.00905991
20.0433	-26.9275		20.0433	-23.4261		20.0433	-10.0017		20.0433	-3.7117		20.0433	-0.014782		20.0433	-0.0095367		20.0433	0.0109672
20.07	-26.9308		20.07	-23.4265		20.07	-10.0007		20.07	-3.7117		20.07	-0.0133514		20.07	-0.0090599		20.07	0.0123978
20.0967	-26.9361		20.0967	-23.428		20.0967	-9.99975		20.0967	-3.71218		20.0967	-0.0128746		20.0967	-0.0085831		20.0967	0.0138283
20.1233	-26.9413		20.1233	-23.4308		20.1233	-9.99832		20.1233	-3.7117		20.1233	-0.0128746		20.1233	-0.0076294		20.1233	0.0152588
20.15	-26.9451		20.15	-23.4346		20.15	-9.99737		20.15	-3.71075		20.15	-0.0128746		20.15	-0.0061989		20.15	0.0171661
20.1767	-26.9475		20.1767	-23.4375		20.1767	-9.99641		20.1767	-3.70932		20.1767	-0.0119209		20.1767	-0.0038147		20.1767	0.0190735
20.2033	-26.9485		20.2033	-23.4389		20.2033	-9.99498		20.2033	-3.70789		20.2033	-0.0104904		20.2033	-0.0009537		20.2033	0.0209808
20.23	-26.9489		20.23	-23.4394		20.23	-9.99451		20.23	-3.70646		20.23	-0.0085831		20.23	0.00238419		20.23	0.023365
20.2567	-26.9485		20.2567	-23.4389		20.2567	-9.99403		20.2567	-3.70598		20.2567	-0.0066757		20.2567	0.00572205		20.2567	0.026226
20.2833	-26.9485		20.2833	-23.437		20.2833	-9.99403		20.2833	-3.7055		20.2833	-0.0042915		20.2833	0.00762939		20.2833	0.0295639
20.31	-26.9499		20.31	-23.4346		20.31	-9.99403		20.31	-3.7055		20.31	-0.0019073		20.31	0.00905991		20.31	0.0338554
20.3367	-26.9518		20.3367	-23.4327		20.3367	-9.99355		20.3367	-3.70455		20.3367	0.00047684		20.3367	0.00953674		20.3367	0.038147
20.3633	-26.9547		20.3633	-23.4318		20.3633	-9.99308		20.3633	-3.70407		20.3633	0.00238419		20.3633	0.00953674		20.3633	0.0424385
20.39	-26.9556		20.39	-23.4327		20.39	-9.99165		20.39	-3.70359		20.39	0.00476837		20.39	0.0104904		20.39	0.0457764
20.4167	-26.9561		20.4167	-23.4351		20.4167	-9.99022		20.4167	-3.70312		20.4167	0.00810623		20.4167	0.0119209		20.4167	0.0486374
20.4433	-26.9547		20.4433	-23.438		20.4433	-9.98878		20.4433	-3.70264		20.4433	0.0109672		20.4433	0.0143051		20.4433	0.0514984
20.47	-26.9532		20.47	-23.4413		20.47	-9.98735		20.47	-3.70264		20.47	0.0133514		20.47	0.017643		20.47	0.0543594
20.4967	-26.9513		20.4967	-23.4447		20.4967	-9.98592		20.4967	-3.70312		20.4967	0.0152588		20.4967	0.0224114		20.4967	0.0572205
20.5233	-26.9494		20.5233	-23.447		20.5233	-9.98354		20.5233	-3.70312		20.5233	0.0162125		20.5233	0.0267029		20.5233	0.061512
20.55	-26.9485		20.55	-23.448		20.55	-9.98211		20.55	-3.70264		20.55	0.0171661		20.55	0.0305176		20.55	0.0667572
20.5767	-26.9485		20.5767	-23.4475		20.5767	-9.98068		20.5767	-3.70121		20.5767	0.017643		20.5767	0.0338554		20.5767	0.0715256
20.6033	-26.9485		20.6033	-23.447		20.6033	-9.97925		20.6033	-3.6993		20.6033	0.0195503		20.6033	0.0371933		20.6033	0.0762939
20.63	-26.948		20.63	-23.4461		20.63	-9.97829		20.63	-3.69692		20.63	0.0219345		20.63	0.0395775		20.63	0.082016
20.6567	-26.947		20.6567	-23.4451		20.6567	-9.97686		20.6567	-3.69501		20.6567	0.0252724		20.6567	0.0424385		20.6567	0.0882149
20.6833	-26.9465		20.6833	-23.4456		20.6833	-9.97591		20.6833	-3.6931		20.6833	0.0290871		20.6833	0.0448227		20.6833	0.0939369
20.71	-26.9456		20.71	-23.4466		20.71	-9.97496		20.71	-3.6912		20.71	0.0333786		20.71	0.0476837		20.71	0.100136
20.7367	-26.9451		20.7367	-23.4475		20.7367	-9.97496		20.7367	-3.69024		20.7367	0.0376701		20.7367	0.0505447		20.7367	0.106335
20.7633	-26.9442		20.7633	-23.4475		20.7633	-9.97448		20.7633	-3.68977		20.7633	0.0414848		20.7633	0.0543594		20.7633	0.11301
20.79	-26.9437		20.79	-23.448		20.79	-9.974		20.79	-3.68929		20.79	0.0452995		20.79	0.058651		20.79	0.119686
20.8167	-26.9442		20.8167	-23.4485		20.8167	-9.97353		20.8167	-3.68929		20.8167	0.0491142		20.8167	0.0634193		20.8167	0.126839
20.8433	-26.9442		20.8433	-23.4489		20.8433	-9.97305		20.8433	-3.68929		20.8433	0.0529289		20.8433	0.0686646		20.8433	0.134468
20.87	-26.9437		20.87	-23.4494		20.87	-9.97114		20.87	-3.68929		20.87	0.0567436		20.87	0.0739098		20.87	0.143051
20.8967	-26.9423		20.8967	-23.4494		20.8967	-9.96876		20.8967	-3.68834		20.8967	0.0610352		20.8967	0.0796318		20.8967	0.151634
20.9233	-26.9418		20.9233	-23.4504		20.9233	-9.96637		20.9233	-3.68595		20.9233	0.0658035		20.9233	0.0844002		20.9233	0.160694
20.95	-26.9408		20.95	-23.4509		20.95	-9.96399		20.95	-3.68357		20.95	0.0700951		20.95	0.0886917		20.95	0.170231
20.9767	-26.9403		20.9767	-23.4518		20.9767	-9.96208		20.9767	-3.68023		20.9767	0.0753403		20.9767	0.0915527		20.9767	0.179291
21.0033	-26.9403		21.0033	-23.4518		21.0033	-9.96065		21.0033	-3.67641		21.0033	0.0805855		21.0033	0.0944138		21.0033	0.188351
21.03	-26.9418		21.03	-23.4518		21.03	-9.95922		21.03	-3.67355		21.03	0.0863075		21.03	0.0977516		21.03	0.197411
21.0567	-26.9442		21.0567	-23.4523		21.0567	-9.95827		21.0567	-3.67069		21.0567	0.0910759		21.0567	0.101566		21.0567	0.20647
21.0833	-26.9456		21.0833	-23.4532		21.0833	-9.95636		21.0833	-3.66879		21.0833	0.0963211		21.0833	0.106335		21.0833	0.215054
21.11	-26.9456		21.11	-23.4551		21.11	-9.95445		21.11	-3.6664		21.11	0.101089		21.11	0.112534		21.11	0.22316
21.1367	-26.9451		21.1367	-23.4561		21.1367	-9.95159		21.1367	-3.66354		21.1367	0.105858		21.1367	0.119686		21.1367	0.230312
21.1633	-26.9432		21.1633	-23.4575		21.1633	-9.94873		21.1633	-3.66116		21.1633	0.110149		21.1633	0.126839		21.1633	0.237942
21.19	-26.9413		21.19	-23.459		21.19	-9.94587		21.19	-3.65829		21.19	0.115395		21.19	0.134468		21.19	0.246048
21.2167	-26.9394		21.2167	-23.4594		21.2167	-9.94349		21.2167	-3.65496		21.2167	0.12064		21.2167	0.141621		21.2167	0.255108
21.2433	-26.938		21.2433	-23.4599		21.2433	-9.9411		21.2433	-3.6521		21.2433	0.126839		21.2433	0.148296		21.2433	0.265121
21.27	-26.9375		21.27	-23.4599		21.27	-9.93919		21.27	-3.64923		21.27	0.133514		21.27	0.155449		21.27	0.276089
21.2967	-26.9375		21.2967	-23.4609		21.2967	-9.93729		21.2967	-3.64685		21.2967	0.14019		21.2967	0.162601		21.2967	0.287056
21.3233	-26.9384		21.3233	-23.4623		21.3233	-9.9349		21.3233	-3.64494		21.3233	0.146866		21.3233	0.169754		21.3233	0.298023
21.35	-26.9389		21.35	-23.4632		21.35	-9.93204		21.35	-3.64208		21.35	0.153542		21.35	0.176907		21.35	0.308514
21.3767	-26.9389		21.3767	-23.4642		21.3767	-9.92918		21.3767	-3.63922		21.3767	0.160217		21.3767	0.184059		21.3767	0.319004
21.4033	-26.9389		21.4033	-23.4637		21.4033	-9.92584		21.4033	-3.63588		21.4033	0.166893		21.4033	0.191212		21.4033	0.329971
21.43	-26.9389		21.43	-23.4628		21.43	-9.92203		21.43	-3.63302		21.43	0.174046		21.43	0.198841		21.43	0.340462
21.4567	-26.9394		21.4567	-23.4613		21.4567	-9.91821		21.4567	-3.62921		21.4567	0.181675		21.4567	0.206947		21.4567	0.351429
21.4833	-26.9384		21.4833	-23.4604		21.4833	-9.91392		21.4833	-3.62492		21.4833	0.189304		21.4833	0.21553		21.4833	0.362396
21.51	-26.9375		21.51	-23.4599		21.51	-9.91058		21.51	-3.6211		21.51	0.196934		21.51	0.224113		21.51	0.373363
21.5367	-26.9365		21.5367	-23.4609		21.5367	-9.90677		21.5367	-3.61729		21.5367	0.204563		21.5367	0.234127		21.5367	0.383854
21.5633	-26.9361		21.5633	-23.4628		21.5633	-9.90248		21.5633	-3.61347		21.5633	0.211716		21.5633	0.244617		21.5633	0.394821
21.59	-26.9365		21.59	-23.4652		21.59	-9.89819		21.59	-3.60918		21.59	0.219345		21.59	0.255108		21.59	0.406265
21.6167	-26.937		21.6167	-23.4675		21.6167	-9.89389		21.6167	-3.60489		21.6167	0.226974		21.6167	0.265598		21.6167	0.417709
21.6433	-26.938		21.6433	-23.4694		21.6433	-9.8896		21.6433	-3.6006		21.6433	0.236034		21.6433	0.276566		21.6433	0.430107
21.67	-26.9375		21.67	-23.4704		21.67	-9.88436		21.67	-3.59631		21.67	0.246525		21.67	0.288963		21.67	0.442028
21.6967	-26.937		21.6967	-23.4704		21.6967	-9.87864		21.6967	-3.59106		21.6967	0.257015		21.6967	0.302315		21.6967	0.454426
21.7233	-26.9351		21.7233	-23.4704		21.7233	-9.87291		21.7233	-3.58534		21.7233	0.267982		21.7233	0.315189		21.7233	0.4673
21.75	-26.9332		21.75	-23.4704		21.75	-9.86624		21.75	-3.57962		21.75	0.27895		21.75	0.328541		21.75	0.480175
21.7767	-26.9313		21.7767	-23.4704		21.7767	-9.85956		21.7767	-3.57389		21.7767	0.289917		21.7767	0.342369		21.7767	0.494003
21.8033	-26.9303		21.8033	-23.4709		21.8033	-9.85289		21.8033	-3.56722		21.8033	0.300407		21.8033	0.355721		21.8033	0.507832
21.83	-26.9303		21.83	-23.4718		21.83	-9.84621		21.83	-3.55911		21.83	0.310898		21.83	0.369072		21.83	0.522614
21.8567	-26.9318		21.8567	-23.4728		21.8567	-9.84001		21.8567	-3.55101		21.8567	0.321388		21.8567	0.384331		21.8567	0.538349
21.8833	-26.9337		21.8833	-23.4728		21.8833	-9.83334		21.8833	-3.54338		21.8833	0.333309		21.8833	0.40102		21.8833	0.555038
21.91	-26.9346		21.91	-23.4737		21.91	-9.82618		21.91	-3.53527		21.91	0.345707		21.91	0.41914		21.91	0.572681
21.9367	-26.9346		21.9367	-23.4747		21.9367	-9.81855		21.9367	-3.52526		21.9367	0.360012		21.9367	0.437737		21.9367	0.591755
21.9633	-26.9341		21.9633	-23.4752		21.9633	-9.81045		21.9633	-3.51524		21.9633	0.375748		21.9633	0.457764		21.9633	0.612259
21.99	-26.9332		21.99	-23.4747		21.99	-9.80282		21.99	-3.50475		21.99	0.393391		21.99	0.478268		21.99	0.635147
22.0167	-26.9318		22.0167	-23.4747		22.0167	-9.79471		22.0167	-3.49522		22.0167	0.412464		22.0167	0.499248		22.0167	0.658512
22.0433	-26.9299		22.0433	-23.4756		22.0433	-9.78565		22.0433	-3.4852		22.0433	0.432491		22.0433	0.522137		22.0433	0.682831
22.07	-26.9279		22.07	-23.4761		22.07	-9.77707		22.07	-3.47471		22.07	0.452995		22.07	0.546455		22.07	0.70858
22.0967	-26.9265		22.0967	-23.4766		22.0967	-9.76801		22.0967	-3.46422		22.0967	0.474453		22.0967	0.572681		22.0967	0.735283
22.1233	-26.9256		22.1233	-23.4771		22.1233	-9.758		22.1233	-3.45325		22.1233	0.496387		22.1233	0.600338		22.1233	0.763893
22.15	-26.9241		22.15	-23.4776		22.15	-9.74703		22.15	-3.44086		22.15	0.518799		22.15	0.628948		22.15	0.793457
22.1767	-26.9227		22.1767	-23.4776		22.1767	-9.73511		22.1767	-3.42703		22.1767	0.542164		22.1767	0.658989		22.1767	0.824451
22.2033	-26.9217		22.2033	-23.4776		22.2033	-9.72319		22.2033	-3.41272		22.2033	0.566959		22.2033	0.689983		22.2033	0.857353
22.23	-26.9208		22.23	-23.4766		22.23	-9.71031		22.23	-3.39842		22.23	0.593662		22.23	0.721931		22.23	0.892639
22.2567	-26.9198		22.2567	-23.4752		22.2567	-9.69744		22.2567	-3.38364		22.2567	0.622272		22.2567	0.754356		22.2567	0.930786
22.2833	-26.9189		22.2833	-23.4737		22.2833	-9.68409		22.2833	-3.36885		22.2833	0.65136		22.2833	0.788689		22.2833	0.971317
22.31	-26.9175		22.31	-23.4728		22.31	-9.67121		22.31	-3.3536		22.31	0.682354		22.31	0.824928		22.31	1.01423
22.3367	-26.9165		22.3367	-23.4723		22.3367	-9.65786		22.3367	-3.33738		22.3367	0.714302		22.3367	0.862598		22.3367	1.05953
22.3633	-26.9151		22.3633	-23.4718		22.3633	-9.64451		22.3633	-3.32117		22.3633	0.747681		22.3633	0.901699		22.3633	1.10769
22.39	-26.9132		22.39	-23.4709		22.39	-9.6302		22.39	-3.30353		22.39	0.78249		22.39	0.943184		22.39	1.15824
22.4167	-26.9094		22.4167	-23.4709		22.4167	-9.61542		22.4167	-3.28541		22.4167	0.817776		22.4167	0.986576		22.4167	1.21069
22.4433	-26.9051		22.4433	-23.4704		22.4433	-9.60016		22.4433	-3.26681		22.4433	0.854492		22.4433	1.0314		22.4433	1.26553
22.47	-26.9003		22.47	-23.4699		22.47	-9.58347		22.47	-3.24869		22.47	0.892639		22.47	1.07813		22.47	1.32179
22.4967	-26.896		22.4967	-23.4694		22.4967	-9.56631		22.4967	-3.23057		22.4967	0.932693		22.4967	1.12534		22.4967	1.38044
22.5233	-26.8917		22.5233	-23.4685		22.5233	-9.54771		22.5233	-3.21198		22.5233	0.974178		22.5233	1.1735		22.5233	1.44196
22.55	-26.8879		22.55	-23.468		22.55	-9.52864		22.55	-3.1929		22.55	1.01709		22.55	1.22309		22.55	1.50585
22.5767	-26.885		22.5767	-23.4671		22.5767	-9.50956		22.5767	-3.17383		22.5767	1.06239		22.5767	1.27411		22.5767	1.57261
22.6033	-26.8822		22.6033	-23.4661		22.6033	-9.49049		22.6033	-3.15428		22.6033	1.10912		22.6033	1.32704		22.6033	1.64175
22.63	-26.8793		22.63	-23.4656		22.63	-9.47142		22.63	-3.13425		22.63	1.15585		22.63	1.38092		22.63	1.71328
22.6567	-26.875		22.6567	-23.4656		22.6567	-9.45282		22.6567	-3.11327		22.6567	1.20258		22.6567	1.43528		22.6567	1.78719
22.6833	-26.8703		22.6833	-23.4656		22.6833	-9.4347		22.6833	-3.09181		22.6833	1.24979		22.6833	1.48964		22.6833	1.86253
22.71	-26.865		22.71	-23.4666		22.71	-9.4161		22.71	-3.07035		22.71	1.29747		22.71	1.54448		22.71	1.9393
22.7367	-26.8588		22.7367	-23.468		22.7367	-9.39703		22.7367	-3.04842		22.7367	1.34563		22.7367	1.59883		22.7367	2.0175
22.7633	-26.8531		22.7633	-23.4685		22.7633	-9.37748		22.7633	-3.02649		22.7633	1.3938		22.7633	1.65319		22.7633	2.09713
22.79	-26.8474		22.79	-23.4685		22.79	-9.35793		22.79	-3.00455		22.79	1.44339		22.79	1.7066		22.79	2.17772
22.8167	-26.8421		22.8167	-23.4675		22.8167	-9.33838		22.8167	-2.98262		22.8167	1.49393		22.8167	1.75953		22.8167	2.25878
22.8433	-26.8364		22.8433	-23.4656		22.8433	-9.31835		22.8433	-2.96021		22.8433	1.54448		22.8433	1.81198		22.8433	2.33984
22.87	-26.8312		22.87	-23.4637		22.87	-9.29928		22.87	-2.93827		22.87	1.59407		22.87	1.86396		22.87	2.4209
22.8967	-26.8254		22.8967	-23.4613		22.8967	-9.27973		22.8967	-2.91681		22.8967	1.6427		22.8967	1.9145		22.8967	2.50101
22.9233	-26.8192		22.9233	-23.4594		22.9233	-9.26065		22.9233	-2.89536		22.9233	1.69134		22.9233	1.96362		22.9233	2.57921
22.95	-26.813		22.95	-23.4585		22.95	-9.24158		22.95	-2.87437		22.95	1.73807		22.95	2.01225		22.95	2.65503
22.9767	-26.8064		22.9767	-23.458		22.9767	-9.22251		22.9767	-2.85482		22.9767	1.78432		22.9767	2.05946		22.9767	2.72989
23.0033	-26.7997		23.0033	-23.457		23.0033	-9.20343		23.0033	-2.8367		23.0033	1.82915		23.0033	2.10476		23.0033	2.80285
23.03	-26.792		23.03	-23.4561		23.03	-9.18436		23.03	-2.81906		23.03	1.87302		23.03	2.14767		23.03	2.87294
23.0567	-26.7844		23.0567	-23.4547		23.0567	-9.16624		23.0567	-2.80285		23.0567	1.91498		23.0567	2.18821		23.0567	2.94113
23.0833	-26.7763		23.0833	-23.4528		23.0833	-9.14955		23.0833	-2.78616		23.0833	1.95456		23.0833	2.22588		23.0833	3.00741
23.11	-26.7687		23.11	-23.4509		23.11	-9.13382		23.11	-2.76995		23.11	1.99318		23.11	2.26212		23.11	3.07226
23.1367	-26.7601		23.1367	-23.4489		23.1367	-9.11808		23.1367	-2.75326		23.1367	2.02942		23.1367	2.29645		23.1367	3.13377
23.1633	-26.7515		23.1633	-23.447		23.1633	-9.10187		23.1633	-2.73561		23.1633	2.06375		23.1633	2.32887		23.1633	3.19147
23.19	-26.7425		23.19	-23.4447		23.19	-9.08613		23.19	-2.71654		23.19	2.09618		23.19	2.35939		23.19	3.2444
23.2167	-26.7339		23.2167	-23.4427		23.2167	-9.0704		23.2167	-2.69794		23.2167	2.12669		23.2167	2.388		23.2167	3.29256
23.2433	-26.7258		23.2433	-23.4408		23.2433	-9.05418		23.2433	-2.67935		23.2433	2.1553		23.2433	2.41375		23.2433	3.33595
23.27	-26.7181		23.27	-23.4385		23.27	-9.03797		23.27	-2.66075		23.27	2.18201		23.27	2.43664		23.27	3.37458
23.2967	-26.71		23.2967	-23.4356		23.2967	-9.02176		23.2967	-2.64263		23.2967	2.20728		23.2967	2.45571		23.2967	3.40843
23.3233	-26.7019		23.3233	-23.4327		23.3233	-9.00602		23.3233	-2.62499		23.3233	2.23064		23.3233	2.47335		23.3233	3.438
23.35	-26.6938		23.35	-23.4299		23.35	-8.99029		23.35	-2.60735		23.35	2.25258		23.35	2.48861		23.35	3.46327
23.3767	-26.6857		23.3767	-23.4265		23.3767	-8.9736		23.3767	-2.5897		23.3767	2.27308		23.3767	2.50244		23.3767	3.48425
23.4033	-26.6771		23.4033	-23.4232		23.4033	-8.95691		23.4033	-2.57111		23.4033	2.29216		23.4033	2.51532		23.4033	3.49998
23.43	-26.6681		23.43	-23.4203		23.43	-8.94022		23.43	-2.55299		23.43	2.30932		23.43	2.52628		23.43	3.51095
23.4567	-26.6604		23.4567	-23.4184		23.4567	-8.9221		23.4567	-2.53439		23.4567	2.3241		23.4567	2.53677		23.4567	3.51715
23.4833	-26.6528		23.4833	-23.416		23.4833	-8.90303		23.4833	-2.51484		23.4833	2.3365		23.4833	2.54583		23.4833	3.51858
23.51	-26.6452		23.51	-23.4137		23.51	-8.883		23.51	-2.49529		23.51	2.34747		23.51	2.55346		23.51	3.5162
23.5367	-26.6376		23.5367	-23.4122		23.5367	-8.86345		23.5367	-2.47431		23.5367	2.35653		23.5367	2.56014		23.5367	3.50952
23.5633	-26.6304		23.5633	-23.4098		23.5633	-8.84342		23.5633	-2.45285		23.5633	2.3632		23.5633	2.56681		23.5633	3.49855
23.59	-26.6237		23.59	-23.407		23.59	-8.82244		23.59	-2.43092		23.59	2.36893		23.59	2.57349		23.59	3.4833
23.6167	-26.618		23.6167	-23.4032		23.6167	-8.80194		23.6167	-2.40755		23.6167	2.3737		23.6167	2.57969		23.6167	3.4647
23.6433	-26.6132		23.6433	-23.3989		23.6433	-8.78048		23.6433	-2.38323		23.6433	2.37799		23.6433	2.58636		23.6433	3.44276
23.67	-26.6094		23.67	-23.3932		23.67	-8.75807		23.67	-2.35796		23.67	2.38132		23.67	2.59304		23.67	3.41845
23.6967	-26.6051		23.6967	-23.387		23.6967	-8.73423		23.6967	-2.33173		23.6967	2.38466		23.6967	2.60019		23.6967	3.39222
23.7233	-26.6004		23.7233	-23.3803		23.7233	-8.70895		23.7233	-2.30455		23.7233	2.38848		23.7233	2.60735		23.7233	3.36361
23.75	-26.5937		23.75	-23.3736		23.75	-8.68273		23.75	-2.27547		23.75	2.39182		23.75	2.61593		23.75	3.33357
23.7767	-26.587		23.7767	-23.3679		23.7767	-8.65507		23.7767	-2.24447		23.7767	2.39611		23.7767	2.62594		23.7767	3.30162
23.8033	-26.5799		23.8033	-23.3631		23.8033	-8.62789		23.8033	-2.21252		23.8033	2.4004		23.8033	2.63596		23.8033	3.26681
23.83	-26.5732		23.83	-23.3588		23.83	-8.60071		23.83	-2.1801		23.83	2.40612		23.83	2.64645		23.83	3.23105
23.8567	-26.5675		23.8567	-23.3545		23.8567	-8.57353		23.8567	-2.14577		23.8567	2.41137		23.8567	2.65694		23.8567	3.19433
23.8833	-26.5632		23.8833	-23.3498		23.8833	-8.54444		23.8833	-2.10953		23.8833	2.41613		23.8833	2.6679		23.8833	3.15762
23.91	-26.5594		23.91	-23.3445		23.91	-8.5144		23.91	-2.07233		23.91	2.42043		23.91	2.67982		23.91	3.11995
23.9367	-26.5546		23.9367	-23.3383		23.9367	-8.48341		23.9367	-2.03609		23.9367	2.42472		23.9367	2.69318		23.9367	3.08275
23.9633	-26.5474		23.9633	-23.3307		23.9633	-8.45146		23.9633	-1.99985		23.9633	2.42853		23.9633	2.70748		23.9633	3.04604
23.99	-26.5379		23.99	-23.3231		23.99	-8.41808		23.99	-1.96362		23.99	2.43235		23.99	2.72369		23.99	3.01027
24.0167	-26.5265		24.0167	-23.3159		24.0167	-8.3828		24.0167	-1.9269		24.0167	2.43664		24.0167	2.74038		24.0167	2.97499
24.0433	-26.5131		24.0433	-23.3083		24.0433	-8.34751		24.0433	-1.89114		24.0433	2.44331		24.0433	2.7585		24.0433	2.94065
24.07	-26.4988		24.07	-23.3002		24.07	-8.31318		24.07	-1.85537		24.07	2.45094		24.07	2.7771		24.07	2.90775
24.0967	-26.4831		24.0967	-23.2925		24.0967	-8.27837		24.0967	-1.81961		24.0967	2.45953		24.0967	2.79617		24.0967	2.87724
24.1233	-26.4668		24.1233	-23.2844		24.1233	-8.24356		24.1233	-1.78337		24.1233	2.46811		24.1233	2.81572		24.1233	2.84815
24.15	-26.4497		24.15	-23.2759		24.15	-8.20971		24.15	-1.74809		24.15	2.47717		24.15	2.83623		24.15	2.82192
24.1767	-26.4316		24.1767	-23.2668		24.1767	-8.1768		24.1767	-1.71328		24.1767	2.48623		24.1767	2.85816		24.1767	2.79808
24.2033	-26.4115		24.2033	-23.2577		24.2033	-8.14533		24.2033	-1.67894		24.2033	2.49577		24.2033	2.8801		24.2033	2.7771
24.23	-26.3891		24.23	-23.2491		24.23	-8.11338		24.23	-1.64461		24.23	2.50673		24.23	2.90298		24.23	2.75946
24.2567	-26.3648		24.2567	-23.2401		24.2567	-8.08096		24.2567	-1.6098		24.2567	2.51865		24.2567	2.9273		24.2567	2.74563
24.2833	-26.3376		24.2833	-23.231		24.2833	-8.04853		24.2833	-1.57452		24.2833	2.53248		24.2833	2.95353		24.2833	2.73657
24.31	-26.3076		24.31	-23.222		24.31	-8.01516		24.31	-1.53732		24.31	2.54869		24.31	2.98262		24.31	2.73275
24.3367	-26.2742		24.3367	-23.2129		24.3367	-7.98082		24.3367	-1.49918		24.3367	2.56824		24.3367	3.01456		24.3367	2.73466
24.3633	-26.237		24.3633	-23.2038		24.3633	-7.94411		24.3633	-1.45912		24.3633	2.59066		24.3633	3.0508		24.3633	2.74515
24.39	-26.197		24.39	-23.1948		24.39	-7.90501		24.39	-1.41668		24.39	2.61831		24.39	3.09324		24.39	2.7647
24.4167	-26.154		24.4167	-23.1857		24.4167	-7.86352		24.4167	-1.37091		24.4167	2.65217		24.4167	3.14331		24.4167	2.79522
24.4433	-26.1083		24.4433	-23.1771		24.4433	-7.81965		24.4433	-1.31941		24.4433	2.69508		24.4433	3.20148		24.4433	2.83813
24.47	-26.0592		24.47	-23.1695		24.47	-7.77197		24.47	-1.26219		24.47	2.74706		24.47	3.27063		24.47	2.89726
24.4967	-26.0072		24.4967	-23.1609		24.4967	-7.71761		24.4967	-1.19543		24.4967	2.81143		24.4967	3.35455		24.4967	2.97451
24.5233	-25.9519		24.5233	-23.1519		24.5233	-7.6561		24.5233	-1.11675		24.5233	2.89106		24.5233	3.45612		24.5233	3.07274
24.55	-25.8937		24.55	-23.1423		24.55	-7.58505		24.55	-1.02425		24.55	2.98929		24.55	3.57914		24.55	3.19624
24.5767	-25.8322		24.5767	-23.1323		24.5767	-7.5016		24.5767	-0.914574		24.5767	3.1085		24.5767	3.72791		24.5767	3.3493
24.6033	-25.7688		24.6033	-23.1209		24.6033	-7.40194		24.6033	-0.78392		24.6033	3.25298		24.6033	3.90768		24.6033	3.53861
24.63	-25.7025		24.63	-23.1085		24.63	-7.28273		24.63	-0.627518		24.63	3.42941		24.63	4.12464		24.63	3.76987
24.6567	-25.6333		24.6567	-23.0951		24.6567	-7.14016		24.6567	-0.440121		24.6567	3.64399		24.6567	4.38595		24.6567	4.05025
24.6833	-25.5628		24.6833	-23.0827		24.6833	-6.96993		24.6833	-0.216484		24.6833	3.90196		24.6833	4.69875		24.6833	4.38786
24.71	-25.4893		24.71	-23.0703		24.71	-6.76632		24.71	0.0514984		24.71	4.21143		24.71	5.07212		24.71	4.79126
24.7367	-25.413		24.7367	-23.0589		24.7367	-6.52409		24.7367	0.370502		24.7367	4.57954		24.7367	5.51462		24.7367	5.26953
24.7633	-25.3353		24.7633	-23.0474		24.7633	-6.23703		24.7633	0.748158		24.7633	5.01537		24.7633	6.03676		24.7633	5.83076
24.79	-25.2557		24.79	-23.0355		24.79	-5.89943		24.79	1.19162		24.79	5.5275		24.79	6.64806		24.79	6.48642
24.8167	-25.1756		24.8167	-23.0227		24.8167	-5.50365		24.8167	1.71041		24.8167	6.12545		24.8167	7.35998		24.8167	7.24602
24.8433	-25.0945		24.8433	-23.0088		24.8433	-5.04303		24.8433	2.31171		24.8433	6.81877		24.8433	8.18253		24.8433	8.12149
24.87	-25.0134		24.87	-22.9931		24.87	-4.5104		24.87	3.00455		24.87	7.61747		24.87	9.12666		24.87	9.12333
24.8967	-24.9333		24.8967	-22.9759		24.8967	-3.89767		24.8967	3.79753		24.8967	8.53157		24.8967	10.2024		24.8967	10.2606
24.9233	-24.8551		24.9233	-22.9568		24.9233	-3.19576		24.9233	4.69923		24.9233	9.57108		24.9233	11.4212		24.9233	11.5433
24.95	-24.7788		24.95	-22.9378		24.95	-2.39849		24.95	5.7168		24.95	10.7446		24.95	12.7921		24.95	12.9786
24.9767	-24.7054		24.9767	-22.9192		24.9767	-1.49822		24.9767	6.85883		24.9767	12.0606		24.9767	14.3228		24.9767	14.576
25.0033	-24.6353		25.0033	-22.8996		25.0033	-0.489712		25.0033	8.13293		25.0033	13.526		25.0033	16.0217		25.0033	16.3412
25.03	-24.5686		25.03	-22.8782		25.03	0.63467		25.03	9.54437		25.03	15.1467		25.03	17.8947		25.03	18.2796
25.0567	-24.5051		25.0567	-22.8553		25.0567	1.87874		25.0567	11.0979		25.0567	16.9287		25.0567	19.9466		25.0567	20.3953
25.0833	-24.4446		25.0833	-22.83		25.0833	3.24774		25.0833	12.7964		25.0833	18.8751		25.0833	22.1796		25.0833	22.6908
25.11	-24.3869		25.11	-22.8024		25.11	4.7431		25.11	14.6418		25.11	20.9866		25.11	24.5943		25.11	25.166
25.1367	-24.333		25.1367	-22.7723		25.1367	6.36673		25.1367	16.6335		25.1367	23.2625		25.1367	27.1902		25.1367	27.8177
25.1633	-24.2844		25.1633	-22.7404		25.1633	8.12006		25.1633	18.7702		25.1633	25.7025		25.1633	29.9649		25.1633	30.6425
25.19	-24.241		25.19	-22.707		25.19	10.0017		25.19	21.0495		25.19	28.3027		25.19	32.9132		25.19	33.6332
25.2167	-24.2038		25.2167	-22.6722		25.2167	12.0077		25.2167	23.4666		25.2167	31.0569		25.2167	36.0265		25.2167	36.7813
25.2433	-24.1728		25.2433	-22.6359		25.2433	14.1335		25.2433	26.0139		25.2433	33.9575		25.2433	39.2947		25.2433	40.0763
25.27	-24.1489		25.27	-22.5987		25.27	16.3727		25.27	28.6841		25.27	36.9959		25.27	42.7074		25.27	43.5052
25.2967	-24.1303		25.2967	-22.5587		25.2967	18.7182		25.2967	31.4665		25.2967	40.1597		25.2967	46.2494		25.2967	47.0524
25.3233	-24.117		25.3233	-22.5167		25.3233	21.1616		25.3233	34.3494		25.3233	43.4361		25.3233	49.9053		25.3233	50.7016
25.35	-24.1084		25.35	-22.4733		25.35	23.6902		25.35	37.3187		25.35	46.8087		25.35	53.6556		25.35	54.4329
25.3767	-24.1046		25.3767	-22.428		25.3767	26.2918		25.3767	40.36		25.3767	50.2601		25.3767	57.4818		25.3767	58.2271
25.4033	-24.1065		25.4033	-22.3808		25.4033	28.9545		25.4033	43.457		25.4033	53.772		25.4033	61.3632		25.4033	62.0623
25.43	-24.1156		25.43	-22.3317		25.43	31.6629		25.43	46.5922		25.43	57.3235		25.43	65.2761		25.43	65.9165
25.4567	-24.1303		25.4567	-22.2812		25.4567	34.4028		25.4567	49.7465		25.4567	60.8945		25.4567	69.1972		25.4567	69.767
25.4833	-24.1523		25.4833	-22.2297		25.4833	37.1575		25.4833	52.9017		25.4833	64.4627		25.4833	73.1025		25.4833	73.5888
25.51	-24.1799		25.51	-22.1763		25.51	39.9103		25.51	56.0379		25.51	68.006		25.51	76.9687		25.51	77.3592
25.5367	-24.2128		25.5367	-22.1224		25.5367	42.6459		25.5367	59.1354		25.5367	71.5032		25.5367	80.771		25.5367	81.0533
25.5633	-24.25		25.5633	-22.0675		25.5633	45.3477		25.5633	62.1753		25.5633	74.9321		25.5633	84.4841		25.5633	84.6472
25.59	-24.291		25.59	-22.0127		25.59	47.998		25.59	65.1388		25.59	78.2723		25.59	88.0852		25.59	88.1186
25.6167	-24.3359		25.6167	-21.9579		25.6167	50.5786		25.6167	68.007		25.6167	81.5005		25.6167	91.5518		25.6167	91.4445
25.6433	-24.3845		25.6433	-21.903		25.6433	53.0729		25.6433	70.7612		25.6433	84.5976		25.6433	94.861		25.6433	94.604
25.67	-24.4365		25.67	-21.8487		25.67	55.4657		25.67	73.3838		25.67	87.5435		25.67	97.9924		25.67	97.5776
25.6967	-24.4913		25.6967	-21.7943		25.6967	57.7416		25.6967	75.8581		25.6967	90.3196		25.6967	100.928		25.6967	100.347
25.7233	-24.549		25.7233	-21.7409		25.7233	59.8855		25.7233	78.1693		25.7233	92.9098		25.7233	103.65		25.7233	102.897
25.75	-24.6096		25.75	-21.6885		25.75	61.8839		25.75	80.3027		25.75	95.2988		25.75	106.142		25.75	105.213
25.7767	-24.672		25.7767	-21.6365		25.7767	63.7259		25.7767	82.2477		25.7767	97.4731		25.7767	108.391		25.7767	107.283
25.8033	-24.735		25.8033	-21.5864		25.8033	65.4016		25.8033	83.9939		25.8033	99.4205		25.8033	110.384		25.8033	109.098
25.83	-24.7993		25.83	-21.5373		25.83	66.9017		25.83	85.5317		25.83	101.132		25.83	112.111		25.83	110.651
25.8567	-24.8647		25.8567	-21.4906		25.8567	68.2182		25.8567	86.854		25.8567	102.599		25.8567	113.567		25.8567	111.935
25.8833	-24.931		25.8833	-21.4472		25.8833	69.346		25.8833	87.956		25.8833	103.816		25.8833	114.744		25.8833	112.945
25.91	-24.9968		25.91	-21.4071		25.91	70.281		25.91	88.8333		25.91	104.779		25.91	115.642		25.91	113.679
25.9367	-25.0616		25.9367	-21.3695		25.9367	71.0201		25.9367	89.4852		25.9367	105.487		25.9367	116.259		25.9367	114.138
25.9633	-25.126		25.9633	-21.3351		25.9633	71.5618		25.9633	89.9105		25.9633	105.94		25.9633	116.597		25.9633	114.324
25.99	-25.1908		25.99	-21.3032		25.99	71.9061		25.99	90.1113		25.99	106.14		25.99	116.661		25.99	114.243
26.0167	-25.2552		26.0167	-21.2741		26.0167	72.0544		26.0167	90.0912		26.0167	106.092		26.0167	116.455		26.0167	113.9
26.0433	-25.3177		26.0433	-21.2464		26.0433	72.0096		26.0433	89.8547		26.0433	105.803		26.0433	115.987		26.0433	113.304
26.07	-25.3792		26.07	-21.2212		26.07	71.7764		26.07	89.4084		26.07	105.276		26.07	115.265		26.07	112.464
26.0967	-25.4383		26.0967	-21.1997		26.0967	71.3596		26.0967	88.7594		26.0967	104.522		26.0967	114.3		26.0967	111.391
26.1233	-25.4955		26.1233	-21.183		26.1233	70.766		26.1233	87.9154		26.1233	103.549		26.1233	113.1		26.1233	110.097
26.15	-25.5494		26.15	-21.1716		26.15	70.003		26.15	86.8855		26.15	102.368		26.15	111.679		26.15	108.593
26.1767	-25.599		26.1767	-21.1639		26.1767	69.0789		26.1767	85.6795		26.1767	100.992		26.1767	110.05		26.1767	106.893
26.2033	-25.6448		26.2033	-21.1601		26.2033	68.0022		26.2033	84.3091		26.2033	99.4306		26.2033	108.226		26.2033	105.012
26.23	-25.6872		26.23	-21.1592		26.23	66.7825		26.23	82.7856		26.23	97.6992		26.23	106.223		26.23	102.964
26.2567	-25.7254		26.2567	-21.1606		26.2567	65.4311		26.2567	81.1219		26.2567	95.8109		26.2567	104.056		26.2567	100.763
26.2833	-25.7592		26.2833	-21.1649		26.2833	63.9582		26.2833	79.3304		26.2833	93.7805		26.2833	101.742		26.2833	98.4268
26.31	-25.7874		26.31	-21.1725		26.31	62.3736		26.31	77.424		26.31	91.6214		26.31	99.2947		26.31	95.9692
26.3367	-25.8098		26.3367	-21.1835		26.3367	60.6899		26.3367	75.4147		26.3367	89.3478		26.3367	96.7298		26.3367	93.4052
26.3633	-25.8265		26.3633	-21.1983		26.3633	58.918		26.3633	73.3151		26.3633	86.9741		26.3633	94.0623		26.3633	90.7507
26.39	-25.8374		26.39	-21.2169		26.39	57.0688		26.39	71.1374		26.39	84.5132		26.39	91.3091		26.39	88.0198
26.4167	-25.8403		26.4167	-21.2398		26.4167	55.1529		26.4167	68.8934		26.4167	81.9783		26.4167	88.4848		26.4167	85.227
26.4433	-25.8341		26.4433	-21.2646		26.4433	53.1812		26.4433	66.5956		26.4433	79.3839		26.4433	85.6028		26.4433	82.3851
26.47	-25.8169		26.47	-21.2908		26.47	51.1642		26.47	64.2562		26.47	76.7436		26.47	82.6783		26.47	79.5074
26.4967	-25.7869		26.4967	-21.3175		26.4967	49.1114		26.4967	61.8873		26.4967	74.0695		26.4967	79.7243		26.4967	76.6082
26.5233	-25.7411		26.5233	-21.3451		26.5233	47.0328		26.5233	59.4988		26.5233	71.3735		26.5233	76.7546		26.5233	73.6985
26.55	-25.6758		26.55	-21.3742		26.55	44.9386		26.55	57.0998		26.55	68.6674		26.55	73.7805		26.55	70.7908
26.5767	-25.588		26.5767	-21.4047		26.5767	42.8371		26.5767	54.6999		26.5767	65.9628		26.5767	70.8132		26.5767	67.8954
26.6033	-25.4736		26.6033	-21.4362		26.6033	40.7376		26.6033	52.3086		26.6033	63.2691		26.6033	67.8639		26.6033	65.0234
26.63	-25.3267		26.63	-21.4696		26.63	38.6477		26.63	49.9339		26.63	60.5955		26.63	64.9409		26.63	62.1843
26.6567	-25.1408		26.6567	-21.5049		26.6567	36.5744		26.6567	47.5855		26.6567	57.9505		26.6567	62.0537		26.6567	59.3848
26.6833	-24.9085		26.6833	-21.5406		26.6833	34.5249		26.6833	45.27		26.6833	55.3422		26.6833	59.2108		26.6833	56.6335
26.71	-24.6215		26.71	-21.5774		26.71	32.5055		26.71	42.994		26.71	52.7792		26.71	56.4184		26.71	53.9355
26.7367	-24.2715		26.7367	-21.6136		26.7367	30.5219		26.7367	40.7643		26.7367	50.2667		26.7367	53.6847		26.7367	51.2962
26.7633	-23.8485		26.7633	-21.6484		26.7633	28.5783		26.7633	38.5857		26.7633	47.8106		26.7633	51.0154		26.7633	48.7223
26.79	-23.3431		26.79	-21.6823		26.79	26.6809		26.79	36.4618		26.79	45.4154		26.79	48.4176		26.79	46.2174
26.8167	-22.7442		26.8167	-21.7133		26.8167	24.8332		26.8167	34.3971		26.8167	43.0856		26.8167	45.8946		26.8167	43.7851
26.8433	-22.0428		26.8433	-21.7428		26.8433	23.0384		26.8433	32.3949		26.8433	40.8258		26.8433	43.4504		26.8433	41.4295
26.87	-21.2283		26.87	-21.77		26.87	21.2994		26.87	30.458		26.87	38.6376		26.87	41.0872		26.87	39.1541
26.8967	-20.2937		26.8967	-21.7929		26.8967	19.619		26.8967	28.5888		26.8967	36.5238		26.8967	38.8064		26.8967	36.9616
26.9233	-19.2313		26.9233	-21.812		26.9233	17.9992		26.9233	26.7878		26.9233	34.4877		26.9233	36.6092		26.9233	34.852
26.95	-18.0359		26.95	-21.8258		26.95	16.4418		26.95	25.0568		26.95	32.5298		26.95	34.4963		26.95	32.8288
26.9767	-16.7036		26.9767	-21.8348		26.9767	14.9479		26.9767	23.3974		26.9767	30.6516		26.9767	32.4693		26.9767	30.8905
27.0033	-15.2335		27.0033	-21.8372		27.0033	13.5174		27.0033	21.8105		27.0033	28.8525		27.0033	30.5281		27.0033	29.0384
27.03	-13.6256		27.03	-21.832		27.03	12.1517		27.03	20.2966		27.03	27.1344		27.03	28.6736		27.03	27.2713
27.0567	-11.8823		27.0567	-21.8167		27.0567	10.8509		27.0567	18.8551		27.0567	25.4965		27.0567	26.9055		27.0567	25.5885
27.0833	-10.0088		27.0833	-21.7905		27.0833	9.61542		27.0833	17.4875		27.0833	23.9382		27.0833	25.2237		27.0833	23.9897
27.11	-8.01373		27.11	-21.7514		27.11	8.44526		27.11	16.1929		27.11	22.4586		27.11	23.6273		27.11	22.4719
27.1367	-5.90658		27.1367	-21.6966		27.1367	7.33948		27.1367	14.9689		27.1367	21.0562		27.1367	22.1157		27.1367	21.0333
27.1633	-3.69978		27.1633	-21.6227		27.1633	6.29997		27.1633	13.8154		27.1633	19.7291		27.1633	20.6847		27.1633	19.6719
27.19	-1.40858		27.19	-21.5273		27.19	5.32579		27.19	12.7301		27.19	18.4755		27.19	19.3329		27.19	18.3854
27.2167	0.952721		27.2167	-21.4071		27.2167	4.41599		27.2167	11.7121		27.2167	17.293		27.2167	18.0559		27.2167	17.1714
27.2433	3.36504		27.2433	-21.2574		27.2433	3.5696		27.2433	10.7594		27.2433	16.18		27.2433	16.8524		27.2433	16.026
27.27	5.81074		27.27	-21.0733		27.27	2.78568		27.27	9.87148		27.27	15.1343		27.27	15.7185		27.27	14.9488
27.2967	8.27074		27.2967	-20.8497		27.2967	2.06375		27.2967	9.04655		27.2967	14.1549		27.2967	14.6513		27.2967	13.9365
27.3233	10.725		27.3233	-20.5822		27.3233	1.4019		27.3233	8.28266		27.3233	13.2399		27.3233	13.649		27.3233	12.9867
27.35	13.1545		27.35	-20.2646		27.35	0.799179		27.35	7.58028		27.35	12.3863		27.35	12.7091		27.35	12.0969
27.3767	15.5406		27.3767	-19.8903		27.3767	0.256062		27.3767	6.93846		27.3767	11.5933		27.3767	11.8299		27.3767	11.2648
27.4033	17.8638		27.4033	-19.455		27.4033	-0.228882		27.4033	6.35433		27.4033	10.8566		27.4033	11.0087		27.4033	10.4876
27.43	20.1063		27.43	-18.9509		27.43	-0.655174		27.43	5.82695		27.43	10.1752		27.43	10.2425		27.43	9.76229
27.4567	22.2526		27.4567	-18.3721		27.4567	-1.02377		27.4567	5.35488		27.4567	9.5458		27.4567	9.52816		27.4567	9.08661
27.4833	24.2877		27.4833	-17.7121		27.4833	-1.33419		27.4833	4.93765		27.4833	8.96692		27.4833	8.86297		27.4833	8.45718
27.51	26.1979		27.51	-16.9649		27.51	-1.58739		27.51	4.57287		27.51	8.43573		27.51	8.24451		27.51	7.87115
27.5367	27.9717		27.5367	-16.1252		27.5367	-1.7848		27.5367	4.25863		27.5367	7.95031		27.5367	7.6704		27.5367	7.32708
27.5633	29.5982		27.5633	-15.1882		27.5633	-1.9269		27.5633	3.99494		27.5633	7.50923		27.5633	7.13778		27.5633	6.82163
27.59	31.0707		27.59	-14.1497		27.59	-2.01368		27.59	3.77941		27.59	7.11107		27.59	6.64425		27.59	6.35242
27.6167	32.3834		27.6167	-13.0057		27.6167	-2.04563		27.6167	3.61156		27.6167	6.75488		27.6167	6.18792		27.6167	5.91803
27.6433	33.5307		27.6433	-11.754		27.6433	-2.0237		27.6433	3.48854		27.6433	6.4373		27.6433	5.76544		27.6433	5.51558
27.67	34.5101		27.67	-10.3927		27.67	-1.94883		27.67	3.41082		27.67	6.1574		27.67	5.37443		27.67	5.14269
27.6967	35.3203		27.6967	-8.92115		27.6967	-1.82152		27.6967	3.37648		27.6967	5.91278		27.6967	5.01251		27.6967	4.79794
27.7233	35.9616		27.7233	-7.34091		27.7233	-1.6427		27.7233	3.38507		27.7233	5.70154		27.7233	4.67777		27.7233	4.47941
27.75	36.4351		27.75	-5.65338		27.75	-1.41382		27.75	3.43466		27.75	5.52225		27.75	4.36878		27.75	4.18472
27.7767	36.7422		27.7767	-3.86333		27.7767	-1.13773		27.7767	3.52383		27.7767	5.37252		27.7767	4.08411		27.7767	3.9134
27.8033	36.8876		27.8033	-1.97554		27.8033	-0.815868		27.8033	3.65162		27.8033	5.25093		27.8033	3.82185		27.8033	3.66259
27.83	36.8757		27.83	0.0038147		27.83	-0.450134		27.83	3.81613		27.83	5.15652		27.83	3.58105		27.83	3.43275
27.8567	36.7131		27.8567	2.06614		27.8567	-0.0448227		27.8567	4.01402		27.8567	5.08738		27.8567	3.35979		27.8567	3.22151
27.8833	36.406		27.8833	4.20332		27.8833	0.398159		27.8833	4.2429		27.8833	5.04208		27.8833	3.15666		27.8833	3.02792
27.91	35.9616		27.91	6.40488		27.91	0.875473		27.91	4.49991		27.91	5.01966		27.91	2.96926		27.91	2.84958
27.9367	35.388		27.9367	8.65984		27.9367	1.38378		27.9367	4.78125		27.9367	5.01728		27.9367	2.79808		27.9367	2.68507
27.9633	34.6932		27.9633	10.9558		27.9633	1.91927		27.9633	5.08499		27.9633	5.03302		27.9633	2.64072		27.9633	2.53439
27.99	33.8845		27.99	13.2813		27.99	2.47765		27.99	5.40829		27.99	5.06639		27.99	2.49624		27.99	2.39515
28.0167	32.9714		28.0167	15.6217		28.0167	3.0551		28.0167	5.7478		28.0167	5.11503		28.0167	2.3632		28.0167	2.26688
28.0433	31.961		28.0433	17.962		28.0433	3.64685		28.0433	6.10209		28.0433	5.1775		28.0433	2.24113		28.0433	2.14815
28.07	30.8623		28.07	20.288		28.07	4.24814		28.07	6.46734		28.07	5.25188		28.07	2.12955		28.07	2.03943
28.0967	29.6826		28.0967	22.5854		28.0967	4.85373		28.0967	6.84071		28.0967	5.33676		28.0967	2.02703		28.0967	1.9393
28.1233	28.4305		28.1233	24.8399		28.1233	5.45979		28.1233	7.21693		28.1233	5.43022		28.1233	1.93214		28.1233	1.84679
28.15	27.1139		28.15	27.0357		28.15	6.06203		28.15	7.5922		28.15	5.53131		28.15	1.84536		28.15	1.76144
28.1767	25.7411		28.1767	29.1576		28.1767	6.65522		28.1767	7.96366		28.1767	5.63717		28.1767	1.76525		28.1767	1.6818
28.2033	24.3201		28.2033	31.1923		28.2033	7.23362		28.2033	8.32796		28.2033	5.74589		28.2033	1.69134		28.2033	1.60885
28.23	22.8591		28.23	33.1254		28.23	7.79295		28.23	8.68082		28.23	5.85556		28.23	1.62315		28.23	1.54161
28.2567	21.3661		28.2567	34.945		28.2567	8.32796		28.2567	9.02081		28.2567	5.96476		28.2567	1.55973		28.2567	1.47915
28.2833	19.8474		28.2833	36.6383		28.2833	8.83484		28.2833	9.34458		28.2833	6.07157		28.2833	1.50156		28.2833	1.42193
28.31	18.3096		28.31	38.1951		28.31	9.31025		28.31	9.6488		28.31	6.17409		28.31	1.44768		28.31	1.36852
28.3367	16.758		28.3367	39.607		28.3367	9.74989		28.3367	9.93156		28.3367	6.27089		28.3367	1.39809		28.3367	1.31941
28.3633	15.1982		28.3633	40.8683		28.3633	10.1504		28.3633	10.1891		28.3633	6.36005		28.3633	1.35231		28.3633	1.27411
28.39	13.6356		28.39	41.9703		28.39	10.5095		28.39	10.4198		28.39	6.44112		28.39	1.31035		28.39	1.23215
28.4167	12.0769		28.4167	42.9082		28.4167	10.8242		28.4167	10.6215		28.4167	6.5136		28.4167	1.27077		28.4167	1.19257
28.4433	10.5252		28.4433	43.6788		28.4433	11.0922		28.4433	10.7927		28.4433	6.57701		28.4433	1.23358		28.4433	1.1549
28.47	8.986		28.47	44.2801		28.47	11.3115		28.47	10.9329		28.47	6.62994		28.47	1.19925		28.47	1.11961
28.4967	7.46346		28.4967	44.7102		28.4967	11.4813		28.4967	11.0412		28.4967	6.67191		28.4967	1.16634		28.4967	1.08576
28.5233	5.96142		28.5233	44.9696		28.5233	11.601		28.5233	11.1175		28.5233	6.70338		28.5233	1.13583		28.5233	1.05429
28.55	4.48275		28.55	45.0606		28.55	11.6706		28.55	11.1609		28.55	6.72245		28.55	1.10722		28.55	1.02329
28.5767	3.03125		28.5767	44.9872		28.5767	11.6897		28.5767	11.1699		28.5767	6.72817		28.5767	1.08051		28.5767	0.994682
28.6033	1.61028		28.6033	44.7531		28.6033	11.6582		28.6033	11.1451		28.6033	6.71959		28.6033	1.05476		28.6033	0.967026
28.63	0.22316		28.63	44.363		28.63	11.5767		28.63	11.0865		28.63	6.6967		28.63	1.03045		28.63	0.941753
28.6567	-1.1282		28.6567	43.8223		28.6567	11.4474		28.6567	10.9949		28.6567	6.66094		28.6567	1.0066		28.6567	0.918388
28.6833	-2.44188		28.6833	43.138		28.6833	11.2715		28.6833	10.8705		28.6833	6.61087		28.6833	0.984192		28.6833	0.896931
28.71	-3.71647		28.71	42.3183		28.71	11.0502		28.71	10.716		28.71	6.5484		28.71	0.962734		28.71	0.876904
28.7367	-4.95005		28.7367	41.3699		28.7367	10.7856		28.7367	10.5333		28.7367	6.47354		28.7367	0.941753		28.7367	0.858307
28.7633	-6.14166		28.7633	40.3013		28.7633	10.4809		28.7633	10.3235		28.7633	6.38723		28.7633	0.92268		28.7633	0.840664
28.79	-7.28989		28.79	39.1226		28.79	10.1385		28.79	10.0884		28.79	6.29091		28.79	0.904083		28.79	0.823498
28.8167	-8.39424		28.8167	37.8442		28.8167	9.76133		28.8167	9.82952		28.8167	6.18505		28.8167	0.886917		28.8167	0.806808
28.8433	-9.45568		28.8433	36.4752		28.8433	9.35125		28.8433	9.54914		28.8433	6.06966		28.8433	0.869751		28.8433	0.790596
28.87	-10.4728		28.87	35.0261		28.87	8.91209		28.87	9.24873		28.87	5.94521		28.87	0.853062		28.87	0.775337
28.8967	-11.4465		28.8967	33.5059		28.8967	8.44669		28.8967	8.93116		28.8967	5.81217		28.8967	0.836849		28.8967	0.760555
28.9233	-12.3773		28.9233	31.9262		28.9233	7.95841		28.9233	8.59785		28.9233	5.67198		28.9233	0.821114		28.9233	0.74625
28.95	-13.2642		28.95	30.2944		28.95	7.45058		28.95	8.25071		28.95	5.52464		28.95	0.806332		28.95	0.732899
28.9767	-14.1077		28.9767	28.6198		28.9767	6.92606		28.9767	7.89213		28.9767	5.37157		28.9767	0.792027		28.9767	0.721455
29.0033	-14.9088		29.0033	26.9108		29.0033	6.38819		29.0033	7.52354		29.0033	5.21421		29.0033	0.779152		29.0033	0.710964
29.03	-15.6679		29.03	25.1765		29.03	5.83935		29.03	7.14684		29.03	5.054		29.03	0.766277		29.03	0.701904
29.0567	-16.3865		29.0567	23.4261		29.0567	5.28288		29.0567	6.76441		29.0567	4.8914		29.0567	0.754356		29.0567	0.693321
29.0833	-17.066		29.0833	21.667		29.0833	4.72069		29.0833	6.3796		29.0833	4.72736		29.0833	0.743866		29.0833	0.685215
29.11	-17.7073		29.11	19.9065		29.11	4.15659		29.11	5.99384		29.11	4.56238		29.11	0.733852		29.11	0.677109
29.1367	-18.3125		29.1367	18.1532		29.1367	3.59201		29.1367	5.60951		29.1367	4.39787		29.1367	0.725269		29.1367	0.669003
29.1633	-18.8813		29.1633	16.4132		29.1633	3.02982		29.1633	5.22757		29.1633	4.23336		29.1633	0.716686		29.1633	0.660419
29.19	-19.4149		29.19	14.6914		29.19	2.47288		29.19	4.84943		29.19	4.06933		29.19	0.709057		29.19	0.651836
29.2167	-19.9156		29.2167	12.9924		29.2167	1.92308		29.2167	4.47559		29.2167	3.90625		29.2167	0.700951		29.2167	0.644207
29.2433	-20.3843		29.2433	11.3206		29.2433	1.38283		29.2433	4.10748		29.2433	3.74556		29.2433	0.692844		29.2433	0.637531
29.27	-20.823		29.27	9.68027		29.27	0.852585		29.27	3.74603		29.27	3.58725		29.27	0.684261		29.27	0.632286
29.2967	-21.2321		29.2967	8.07619		29.2967	0.333786		29.2967	3.3927		29.2967	3.43132		29.2967	0.676155		29.2967	0.627995
29.3233	-21.6141		29.3233	6.51121		29.3233	-0.172615		29.3233	3.04747		29.3233	3.27873		29.3233	0.667572		29.3233	0.62418
29.35	-21.9698		29.35	4.98962		29.35	-0.665188		29.35	2.71177		29.35	3.13091		29.35	0.659943		29.35	0.620365
29.3767	-22.3007		29.3767	3.51286		29.3767	-1.14393		29.3767	2.38657		29.3767	2.98786		29.3767	0.65279		29.3767	0.617027
29.4033	-22.6073		29.4033	2.0833		29.4033	-1.60694		29.4033	2.07233		29.4033	2.84958		29.4033	0.646591		29.4033	0.614166
29.43	-22.8925		29.43	0.702858		29.43	-2.05326		29.43	1.76859		29.43	2.71606		29.43	0.641823		29.43	0.611305
29.4567	-23.1562		29.4567	-0.628471		29.4567	-2.48289		29.4567	1.47629		29.4567	2.5878		29.4567	0.638008		29.4567	0.608444
29.4833	-23.4013		29.4833	-1.90926		29.4833	-2.8944		29.4833	1.19591		29.4833	2.46525		29.4833	0.634193		29.4833	0.606537
29.51	-23.6278		29.51	-3.13902		29.51	-3.28875		29.51	0.927925		29.51	2.34795		29.51	0.630856		29.51	0.605106
29.5367	-23.8361		29.5367	-4.31824		29.5367	-3.66592		29.5367	0.672817		29.5367	2.23541		29.5367	0.627518		29.5367	0.604153
29.5633	-24.0283		29.5633	-5.44596		29.5633	-4.02641		29.5633	0.42963		29.5633	2.1286		29.5633	0.624657		29.5633	0.604153
29.59	-24.2052		29.59	-6.52266		29.59	-4.36974		29.59	0.198364		29.59	2.02703		29.59	0.621796		29.59	0.605106
29.6167	-24.3669		29.6167	-7.54976		29.6167	-4.69589		29.6167	-0.020504		29.6167	1.93119		29.6167	0.618935		29.6167	0.60606
29.6433	-24.5147		29.6433	-8.52728		29.6433	-5.00488		29.6433	-0.227928		29.6433	1.84011		29.6433	0.617027		29.6433	0.607491
29.67	-24.6491		29.67	-9.45568		29.67	-5.29671		29.67	-0.423908		29.67	1.75476		29.67	0.615597		29.67	0.609875
29.6967	-24.7722		29.6967	-10.3359		29.6967	-5.5728		29.6967	-0.609875		29.6967	1.67418		29.6967	0.615597		29.6967	0.613213
29.7233	-24.8852		29.7233	-11.1694		29.7233	-5.83267		29.7233	-0.785828		29.7233	1.59979		29.7233	0.616074		29.7233	0.61655
29.75	-24.9882		29.75	-11.9581		29.75	-6.07824		29.75	-0.950813		29.75	1.52969		29.75	0.616074		29.75	0.620365
29.7767	-25.0821		29.7767	-12.7029		29.7767	-6.30999		29.7767	-1.10579		29.7767	1.46389		29.7767	0.615597		29.7767	0.62418
29.8033	-25.1684		29.8033	-13.4053		29.8033	-6.52742		29.8033	-1.25122		29.8033	1.40285		29.8033	0.616074		29.8033	0.627518
29.83	-25.2476		29.83	-14.0672		29.83	-6.73103		29.83	-1.38712		29.83	1.34611		29.83	0.61655		29.83	0.631332
29.8567	-25.3186		29.8567	-14.6899		29.8567	-6.92129		29.8567	-1.51348		29.8567	1.29223		29.8567	0.617504		29.8567	0.635147
29.8833	-25.3825		29.8833	-15.2745		29.8833	-7.09867		29.8833	-1.63126		29.8833	1.24168		29.8833	0.618458		29.8833	0.640392
29.91	-25.4402		29.91	-15.8219		29.91	-7.26366		29.91	-1.74046		29.91	1.194		29.91	0.620842		29.91	0.646114
29.9367	-25.4912		29.9367	-16.3345		29.9367	-7.4172		29.9367	-1.84202		29.9367	1.15013		29.9367	0.62418		29.9367	0.653267
29.9633	-25.5356		29.9633	-16.8142		29.9633	-7.56025		29.9633	-1.93691		29.9633	1.1096		29.9633	0.627518		29.9633	0.660896
29.99	-25.5747		29.99	-17.2629		29.99	-7.69377		29.99	-2.02417		29.99	1.07193		29.99	0.631332		29.99	0.669479
30.0167	-25.61		30.0167	-17.6816		30.0167	-7.81727		30.0167	-2.10524		30.0167	1.0376		30.0167	0.634193		30.0167	0.679493
30.0433	-25.6424		30.0433	-18.0731		30.0433	-7.93076		30.0433	-2.18105		30.0433	1.0066		30.0433	0.636578		30.0433	0.689507
30.07	-25.6715		30.07	-18.4393		30.07	-8.03614		30.07	-2.25067		30.07	0.977516		30.07	0.638485		30.07	0.699997
30.0967	-25.6972		30.0967	-18.7802		30.0967	-8.13389		30.0967	-2.31457		30.0967	0.94986		30.0967	0.640392		30.0967	0.711441
30.1233	-25.7196		30.1233	-19.0969		30.1233	-8.22401		30.1233	-2.37226		30.1233	0.924587		30.1233	0.642776		30.1233	0.722885
30.15	-25.7392		30.15	-19.3906		30.15	-8.30698		30.15	-2.42424		30.15	0.901699		30.15	0.646591		30.15	0.734329
30.1767	-25.7559		30.1767	-19.6638		30.1767	-8.38423		30.1767	-2.4724		30.1767	0.880241		30.1767	0.65136		30.1767	0.745296
30.2033	-25.7697		30.2033	-19.9175		30.2033	-8.45575		30.2033	-2.51722		30.2033	0.860691		30.2033	0.656128		30.2033	0.756741
30.23	-25.7812		30.23	-20.1516		30.23	-8.52251		30.23	-2.55918		30.23	0.843048		30.23	0.660896		30.23	0.768661
30.2567	-25.7902		30.2567	-20.3681		30.2567	-8.58402		30.2567	-2.59829		30.2567	0.828266		30.2567	0.666142		30.2567	0.780582
30.2833	-25.7983		30.2833	-20.5679		30.2833	-8.64077		30.2833	-2.63453		30.2833	0.816345		30.2833	0.67091		30.2833	0.793457
30.31	-25.805		30.31	-20.7539		30.31	-8.69226		30.31	-2.66743		30.31	0.806332		30.31	0.676155		30.31	0.806808
30.3367	-25.8102		30.3367	-20.9255		30.3367	-8.73804		30.3367	-2.69651		30.3367	0.797749		30.3367	0.680447		30.3367	0.820637
30.3633	-25.8136		30.3633	-21.0834		30.3633	-8.7781		30.3633	-2.72179		30.3633	0.791073		30.3633	0.685692		30.3633	0.834942
30.39	-25.8164		30.39	-21.2283		30.39	-8.81386		30.39	-2.74372		30.39	0.785828		30.39	0.690937		30.39	0.849724
30.4167	-25.8183		30.4167	-21.3623		30.4167	-8.84533		30.4167	-2.76423		30.4167	0.781059		30.4167	0.696659		30.4167	0.864983
30.4433	-25.8198		30.4433	-21.4858		30.4433	-8.87442		30.4433	-2.78282		30.4433	0.776768		30.4433	0.702381		30.4433	0.880241
30.47	-25.8217		30.47	-21.5988		30.47	-8.90207		30.47	-2.79999		30.47	0.772953		30.47	0.708103		30.47	0.895977
30.4967	-25.8231		30.4967	-21.7023		30.4967	-8.92878		30.4967	-2.81572		30.4967	0.768661		30.4967	0.714779		30.4967	0.911713
30.5233	-25.8236		30.5233	-21.7967		30.5233	-8.95357		30.5233	-2.83098		30.5233	0.76437		30.5233	0.721455		30.5233	0.928402
30.55	-25.8231		30.55	-21.8844		30.55	-8.97598		30.55	-2.84386		30.55	0.760555		30.55	0.729084		30.55	0.946045
30.5767	-25.8231		30.5767	-21.9655		30.5767	-8.99601		30.5767	-2.8553		30.5767	0.757217		30.5767	0.736713		30.5767	0.964642
30.6033	-25.8226		30.6033	-22.0404		30.6033	-9.01413		30.6033	-2.86531		30.6033	0.75531		30.6033	0.743389		30.6033	0.984669
30.63	-25.8222		30.63	-22.1086		30.63	-9.02939		30.63	-2.8739		30.63	0.754356		30.63	0.750065		30.63	1.00613
30.6567	-25.8212		30.6567	-22.1715		30.6567	-9.04274		30.6567	-2.88153		30.6567	0.75531		30.6567	0.757217		30.6567	1.02854
30.6833	-25.8198		30.6833	-22.2292		30.6833	-9.05466		30.6833	-2.88725		30.6833	0.757217		30.6833	0.764847		30.6833	1.05238
30.71	-25.8193		30.71	-22.2826		30.71	-9.0642		30.71	-2.89202		30.71	0.760078		30.71	0.772476		30.71	1.07813
30.7367	-25.8188		30.7367	-22.3312		30.7367	-9.07278		30.7367	-2.8944		30.7367	0.762463		30.7367	0.780106		30.7367	1.10579
30.7633	-25.8174		30.7633	-22.3751		30.7633	-9.08041		30.7633	-2.89631		30.7633	0.763893		30.7633	0.788689		30.7633	1.13773
30.79	-25.8155		30.79	-22.4147		30.79	-9.08709		30.79	-2.89774		30.79	0.765324		30.79	0.797749		30.79	1.17302
30.8167	-25.8126		30.8167	-22.45		30.8167	-9.09233		30.8167	-2.89869		30.8167	0.766277		30.8167	0.806808		30.8167	1.2126
30.8433	-25.8102		30.8433	-22.4824		30.8433	-9.0971		30.8433	-2.90012		30.8433	0.767708		30.8433	0.816345		30.8433	1.25694
30.87	-25.8079		30.87	-22.512		30.87	-9.10091		30.87	-2.90108		30.87	0.769615		30.87	0.825882		30.87	1.30653
30.8967	-25.805		30.8967	-22.5387		30.8967	-9.10473		30.8967	-2.90251		30.8967	0.772953		30.8967	0.834465		30.8967	1.36137
30.9233	-25.8021		30.9233	-22.5635		30.9233	-9.10759		30.9233	-2.90394		30.9233	0.776291		30.9233	0.843525		30.9233	1.42241
30.95	-25.7993		30.95	-22.5859		30.95	-9.11045		30.95	-2.90442		30.95	0.780106		30.95	0.852108		30.95	1.49059
30.9767	-25.7964		30.9767	-22.6078		30.9767	-9.11236		30.9767	-2.90346		30.9767	0.78392		30.9767	0.861168		30.9767	1.56593
31.0033	-25.7931		31.0033	-22.6274		31.0033	-9.11427		31.0033	-2.90203		31.0033	0.787735		31.0033	0.869751		31.0033	1.64938
31.03	-25.7902		31.03	-22.6445		31.03	-9.11522		31.03	-2.90012		31.03	0.792027		31.03	0.879288		31.03	1.74284
31.0567	-25.7869		31.0567	-22.6598		31.0567	-9.11522		31.0567	-2.89774		31.0567	0.796318		31.0567	0.890255		31.0567	1.84631
31.0833	-25.7835		31.0833	-22.6741		31.0833	-9.11522		31.0833	-2.8944		31.0833	0.801563		31.0833	0.901699		31.0833	1.96123
31.11	-25.7807		31.11	-22.6874		31.11	-9.11427		31.11	-2.89154		31.11	0.807285		31.11	0.91362		31.11	2.08855
31.1367	-25.7788		31.1367	-22.7003		31.1367	-9.11331		31.1367	-2.88773		31.1367	0.813961		31.1367	0.926018		31.1367	2.23064
31.1633	-25.7764		31.1633	-22.7113		31.1633	-9.11188		31.1633	-2.88439		31.1633	0.821114		31.1633	0.938892		31.1633	2.388
31.19	-25.7735		31.19	-22.7208		31.19	-9.10997		31.19	-2.88057		31.19	0.827312		31.19	0.952244		31.19	2.56157
31.2167	-25.7692		31.2167	-22.7284		31.2167	-9.10759		31.2167	-2.87676		31.2167	0.833035		31.2167	0.966549		31.2167	2.75278
31.2433	-25.7635		31.2433	-22.7351		31.2433	-9.1033		31.2433	-2.87294		31.2433	0.838757		31.2433	0.981808		31.2433	2.96259
31.27	-25.7568		31.27	-22.7408		31.27	-9.09853		31.27	-2.86865		31.27	0.844479		31.27	0.998497		31.27	3.19242
31.2967	-25.7487		31.2967	-22.7447		31.2967	-9.09328		31.2967	-2.86341		31.2967	0.850677		31.2967	1.01662		31.2967	3.44324
31.3233	-25.7392		31.3233	-22.7475		31.3233	-9.08852		31.3233	-2.85816		31.3233	0.857353		31.3233	1.03426		31.3233	3.71552
31.35	-25.7297		31.35	-22.7494		31.35	-9.08375		31.35	-2.85292		31.35	0.863552		31.35	1.0519		31.35	4.01163
31.3767	-25.7196		31.3767	-22.7518		31.3767	-9.0785		31.3767	-2.84672		31.3767	0.871181		31.3767	1.06859		31.3767	4.33159
31.4033	-25.7092		31.4033	-22.7528		31.4033	-9.07373		31.4033	-2.83957		31.4033	0.879765		31.4033	1.08624		31.4033	4.67682
31.43	-25.6987		31.43	-22.7537		31.43	-9.06849		31.43	-2.83194		31.43	0.888824		31.43	1.10388		31.43	5.04732
31.4567	-25.6867		31.4567	-22.7532		31.4567	-9.06277		31.4567	-2.82383		31.4567	0.898361		31.4567	1.122		31.4567	5.44405
31.4833	-25.6743		31.4833	-22.7523		31.4833	-9.05561		31.4833	-2.81525		31.4833	0.908852		31.4833	1.14155		31.4833	5.86653
31.51	-25.661		31.51	-22.7513		31.51	-9.04799		31.51	-2.80571		31.51	0.919342		31.51	1.16348		31.51	6.3138
31.5367	-25.6467		31.5367	-22.7489		31.5367	-9.03988		31.5367	-2.79617		31.5367	0.930786		31.5367	1.18685		31.5367	6.78635
31.5633	-25.6314		31.5633	-22.7456		31.5633	-9.03082		31.5633	-2.78711		31.5633	0.94223		31.5633	1.21164		31.5633	7.28369
31.59	-25.6147		31.59	-22.7404		31.59	-9.02128		31.59	-2.77662		31.59	0.954151		31.59	1.23739		31.59	7.80487
31.6167	-25.598		31.6167	-22.7342		31.6167	-9.01079		31.6167	-2.76566		31.6167	0.966549		31.6167	1.26505		31.6167	8.34894
31.6433	-25.5799		31.6433	-22.727		31.6433	-8.99887		31.6433	-2.75278		31.6433	0.9799		31.6433	1.29366		31.6433	8.91542
31.67	-25.5604		31.67	-22.7194		31.67	-8.98552		31.67	-2.73848		31.67	0.994682		31.67	1.32322		31.67	9.50193
31.6967	-25.5394		31.6967	-22.7103		31.6967	-8.97026		31.6967	-2.72226		31.6967	1.01137		31.6967	1.35374		31.6967	10.1075
31.7233	-25.517		31.7233	-22.6994		31.7233	-8.95405		31.7233	-2.70367		31.7233	1.02854		31.7233	1.38664		31.7233	10.7298
31.75	-25.4936		31.75	-22.687		31.75	-8.93641		31.75	-2.68316		31.75	1.04809		31.75	1.42097		31.75	11.3654
31.7767	-25.4693		31.7767	-22.6731		31.7767	-8.91685		31.7767	-2.6617		31.7767	1.06907		31.7767	1.45674		31.7767	12.013
31.8033	-25.444		31.8033	-22.6564		31.8033	-8.8954		31.8033	-2.63882		31.8033	1.09243		31.8033	1.49393		31.8033	12.6677
31.83	-25.4169		31.83	-22.6383		31.83	-8.87203		31.83	-2.61354		31.83	1.11771		31.83	1.53399		31.83	13.3262
31.8567	-25.3887		31.8567	-22.6178		31.8567	-8.84771		31.8567	-2.58541		31.8567	1.14632		31.8567	1.57547		31.8567	13.9861
31.8833	-25.3587		31.8833	-22.5959		31.8833	-8.82006		31.8833	-2.55489		31.8833	1.17731		31.8833	1.61839		31.8833	14.6427
31.91	-25.3272		31.91	-22.572		31.91	-8.78859		31.91	-2.52104		31.91	1.21164		31.91	1.66321		31.91	15.2931
31.9367	-25.2934		31.9367	-22.5453		31.9367	-8.7533		31.9367	-2.48384		31.9367	1.24788		31.9367	1.71089		31.9367	15.9335
31.9633	-25.2581		31.9633	-22.5158		31.9633	-8.71468		31.9633	-2.44284		31.9633	1.28651		31.9633	1.76239		31.9633	16.5606
31.99	-25.2204		31.99	-22.4824		31.99	-8.67128		31.99	-2.39754		31.99	1.32895		31.99	1.81675		31.99	17.1709
32.0167	-25.1803		32.0167	-22.4447		32.0167	-8.6236		32.0167	-2.34842		32.0167	1.3752		32.0167	1.8754		32.0167	17.7608
32.0433	-25.1369		32.0433	-22.4023		32.0433	-8.57162		32.0433	-2.29406		32.0433	1.42622		32.0433	1.93834		32.0433	18.3272
32.07	-25.0912		32.07	-22.3551		32.07	-8.51583		32.07	-2.23446		32.07	1.48344		32.07	2.00653		32.07	18.867
32.0967	-25.0421		32.0967	-22.3036		32.0967	-8.4548		32.0967	-2.16913		32.0967	1.54638		32.0967	2.07901		32.0967	19.3777
32.1233	-24.9906		32.1233	-22.2473		32.1233	-8.38757		32.1233	-2.09761		32.1233	1.616		32.1233	2.15673		32.1233	19.8569
32.15	-24.9362		32.15	-22.1868		32.15	-8.31366		32.15	-2.01941		32.15	1.69086		32.15	2.24018		32.15	20.3018
32.1767	-24.8785		32.1767	-22.12		32.1767	-8.23307		32.1767	-1.93357		32.1767	1.77288		32.1767	2.32887		32.1767	20.7109
32.2033	-24.8175		32.2033	-22.0475		32.2033	-8.14438		32.2033	-1.84011		32.2033	1.86253		32.2033	2.42376		32.2033	21.0814
32.23	-24.7521		32.23	-21.9679		32.23	-8.04853		32.23	-1.73807		32.23	1.95932		32.23	2.52533		32.23	21.4133
32.2567	-24.6835		32.2567	-21.8802		32.2567	-7.94411		32.2567	-1.62697		32.2567	2.0647		32.2567	2.63357		32.2567	21.7056
32.2833	-24.61		32.2833	-21.7838		32.2833	-7.83062		32.2833	-1.50681		32.2833	2.17915		32.2833	2.74897		32.2833	21.9579
32.31	-24.5328		32.31	-21.6789		32.31	-7.70712		32.31	-1.37663		32.31	2.30408		32.31	2.87294		32.31	22.171
32.3367	-24.4508		32.3367	-21.565		32.3367	-7.57313		32.3367	-1.23596		32.3367	2.43855		32.3367	3.00598		32.3367	22.3455
32.3633	-24.3654		32.3633	-21.4405		32.3633	-7.42865		32.3633	-1.08385		32.3633	2.5835		32.3633	3.14951		32.3633	22.4819
32.39	-24.2758		32.39	-21.3056		32.39	-7.27272		32.39	-0.920296		32.39	2.73895		32.39	3.30305		32.39	22.5816
32.4167	-24.1814		32.4167	-21.1601		32.4167	-7.1044		32.4167	-0.743866		32.4167	2.90585		32.4167	3.46851		32.4167	22.646
32.4433	-24.0827		32.4433	-21.0037		32.4433	-6.92463		32.4433	-0.554085		32.4433	3.08609		32.4433	3.6459		32.4433	22.6769
32.47	-23.9797		32.47	-20.8359		32.47	-6.73199		32.47	-0.349998		32.47	3.27921		32.47	3.83472		32.47	22.6765
32.4967	-23.8724		32.4967	-20.6571		32.4967	-6.52599		32.4967	-0.131607		32.4967	3.48568		32.4967	4.03595		32.4967	22.6483
32.5233	-23.7608		32.5233	-20.4668		32.5233	-6.30569		32.5233	0.102043		32.5233	3.7055		32.5233	4.24957		32.5233	22.5954
32.55	-23.6435		32.55	-20.2651		32.55	-6.07157		32.55	0.349998		32.55	3.93915		32.55	4.47655		32.55	22.5196
32.5767	-23.5209		32.5767	-20.0505		32.5767	-5.82314		32.5767	0.613689		32.5767	4.18806		32.5767	4.71687		32.5767	22.4252
32.6033	-23.3932		32.6033	-19.8236		32.6033	-5.55992		32.6033	0.892639		32.6033	4.4508		32.6033	4.97055		32.6033	22.3155
32.63	-23.2601		32.63	-19.5823		32.63	-5.28145		32.63	1.18589		32.63	4.72832		32.63	5.23901		32.63	22.1934
32.6567	-23.1218		32.6567	-19.3276		32.6567	-4.98724		32.6567	1.49393		32.6567	5.01966		32.6567	5.52082		32.6567	22.0613
32.6833	-22.9783		32.6833	-19.0587		32.6833	-4.67777		32.6833	1.81675		32.6833	5.32579		32.6833	5.81598		32.6833	21.9226
32.71	-22.831		32.71	-18.7764		32.71	-4.35305		32.71	2.15387		32.71	5.64671		32.71	6.1245		32.71	21.7805
32.7367	-22.6798		32.7367	-18.4813		32.7367	-4.01306		32.7367	2.50578		32.7367	5.98049		32.7367	6.44588		32.7367	21.637
32.7633	-22.5253		32.7633	-18.1727		32.7633	-3.65973		32.7633	2.87151		32.7633	6.32668		32.7633	6.77967		32.7633	21.4953
32.79	-22.367		32.79	-17.8523		32.79	-3.29494		32.79	3.25012		32.79	6.68478		32.79	7.1249		32.79	21.3571
32.8167	-22.2068		32.8167	-17.5214		32.8167	-2.92015		32.8167	3.64065		32.8167	7.05528		32.8167	7.48253		32.8167	21.224
32.8433	-22.0442		32.8433	-17.1809		32.8433	-2.53582		32.8433	4.04119		32.8433	7.43675		32.8433	7.85065		32.8433	21.0972
32.87	-21.8811		32.87	-16.8314		32.87	-2.14291		32.87	4.45127		32.87	7.82776		32.87	8.2283		32.87	20.9789
32.8967	-21.7166		32.8967	-16.4747		32.8967	-1.74236		32.8967	4.86851		32.8967	8.22639		32.8967	8.61406		32.8967	20.8697
32.9233	-21.5521		32.9233	-16.1114		32.9233	-1.33562		32.9233	5.29194		32.9233	8.63218		32.9233	9.00555		32.9233	20.7686
32.95	-21.3881		32.95	-15.7433		32.95	-0.923157		32.95	5.71966		32.95	9.04226		32.95	9.40037		32.95	20.6761
32.9767	-21.225		32.9767	-15.3713		32.9767	-0.506401		32.9767	6.14882		32.9767	9.45473		32.9767	9.79662		32.9767	20.5927
33.0033	-21.0629		33.0033	-14.997		33.0033	-0.0886917		33.0033	6.57797		33.0033	9.86624		33.0033	10.1929		33.0033	20.5178
33.03	-20.9026		33.03	-14.6222		33.03	0.32711		33.03	7.00569		33.03	10.2754		33.03	10.5867		33.03	20.4506
33.0567	-20.7448		33.0567	-14.2493		33.0567	0.739098		33.0567	7.42912		33.0567	10.6797		33.0567	10.9768		33.0567	20.3891
33.0833	-20.5913		33.0833	-13.8817		33.0833	1.14536		33.0833	7.8454		33.0833	11.0774		33.0833	11.3606		33.0833	20.3319
33.11	-20.442		33.11	-13.5207		33.11	1.54305		33.11	8.25262		33.11	11.466		33.11	11.7369		33.11	20.2789
33.1367	-20.299		33.1367	-13.1683		33.1367	1.92976		33.1367	8.64744		33.1367	11.8437		33.1367	12.1021		33.1367	20.2279
33.1633	-20.1621		33.1633	-12.8264		33.1633	2.30265		33.1633	9.02843		33.1633	12.2085		33.1633	12.454		33.1633	20.1759
33.19	-20.0319		33.19	-12.4979		33.19	2.66075		33.19	9.39226		33.19	12.5585		33.19	12.7902		33.19	20.1211
33.2167	-19.9084		33.2167	-12.1832		33.2167	3.00217		33.2167	9.73654		33.2167	12.8908		33.2167	13.1087		33.2167	20.062
33.2433	-19.7921		33.2433	-11.8852		33.2433	3.32355		33.2433	10.0584		33.2433	13.2036		33.2433	13.4068		33.2433	19.9962
33.27	-19.6857		33.27	-11.6053		33.27	3.62301		33.27	10.3559		33.27	13.4945		33.27	13.6833		33.27	19.9223
33.2967	-19.5889		33.2967	-11.3449		33.2967	3.89862		33.2967	10.6282		33.2967	13.7615		33.2967	13.936		33.2967	19.8364
33.3233	-19.5031		33.3233	-11.1074		33.3233	4.14753		33.3233	10.8733		33.3233	14.0023		33.3233	14.163		33.3233	19.7377
33.35	-19.4287		33.35	-10.8943		33.35	4.36926		33.35	11.0893		33.35	14.2155		33.35	14.3623		33.35	19.6242
33.3767	-19.3672		33.3767	-10.7064		33.3767	4.56142		33.3767	11.2743		33.3767	14.3995		33.3767	14.5326		33.3767	19.4955
33.4033	-19.3186		33.4033	-10.5453		33.4033	4.72307		33.4033	11.4288		33.4033	14.554		33.4033	14.6732		33.4033	19.3496
33.43	-19.2823		33.43	-10.4117		33.43	4.85373		33.43	11.5514		33.43	14.677		33.43	14.7839		33.43	19.1855
33.4567	-19.258		33.4567	-10.3059		33.4567	4.95291		33.4567	11.6405		33.4567	14.7681		33.4567	14.863		33.4567	19.0024
33.4833	-19.2471		33.4833	-10.2286		33.4833	5.01919		33.4833	11.6959		33.4833	14.8273		33.4833	14.9102		33.4833	18.7993
33.51	-19.2494		33.51	-10.1795		33.51	5.05257		33.51	11.7168		33.51	14.854		33.51	14.9255		33.51	18.5752
33.5367	-19.2633		33.5367	-10.159		33.5367	5.05304		33.5367	11.7044		33.5367	14.8487		33.5367	14.9093		33.5367	18.3282
33.5633	-19.2885		33.5633	-10.1662		33.5633	5.02014		33.5633	11.6591		33.5633	14.8115		33.5633	14.8616		33.5633	18.0602
33.59	-19.3253		33.59	-10.2019		33.59	4.95529		33.59	11.5805		33.59	14.7419		33.59	14.7815		33.59	17.7708
33.6167	-19.3739		33.6167	-10.2663		33.6167	4.85849		33.6167	11.4694		33.6167	14.6422		33.6167	14.6713		33.6167	17.4613
33.6433	-19.434		33.6433	-10.3574		33.6433	4.73213		33.6433	11.3273		33.6433	14.5125		33.6433	14.5316		33.6433	17.1328
33.67	-19.5065		33.67	-10.4747		33.67	4.57716		33.67	11.1556		33.67	14.3552		33.67	14.3642		33.67	16.7871
33.6967	-19.5904		33.6967	-10.6182		33.6967	4.39501		33.6967	10.9558		33.6967	14.1706		33.6967	14.1702		33.6967	16.4251
33.7233	-19.6857		33.7233	-10.7861		33.7233	4.18758		33.7233	10.7293		33.7233	13.9594		33.7233	13.9503		33.7233	16.0475
33.75	-19.7906		33.75	-10.9763		33.75	3.95536		33.75	10.478		33.75	13.7239		33.75	13.7072		33.75	15.655
33.7767	-19.9041		33.7767	-11.1871		33.7767	3.70121		33.7767	10.2043		33.7767	13.4649		33.7767	13.443		33.7767	15.2478
33.8033	-20.0267		33.8033	-11.4174		33.8033	3.4256		33.8033	9.90963		33.8033	13.1855		33.8033	13.1593		33.8033	14.8296
33.83	-20.1569		33.83	-11.6663		33.83	3.13091		33.83	9.59635		33.83	12.887		33.83	12.8579		33.83	14.4005
33.8567	-20.2928		33.8567	-11.9309		33.8567	2.81763		33.8567	9.26685		33.8567	12.5728		33.8567	12.5403		33.8567	13.9637
33.8833	-20.4349		33.8833	-12.2104		33.8833	2.48909		33.8833	8.92258		33.8833	12.2447		33.8833	12.2089		33.8833	13.5202
33.91	-20.5827		33.91	-12.5027		33.91	2.14672		33.91	8.56543		33.91	11.9047		33.91	11.8661		33.91	13.0725
33.9367	-20.7362		33.9367	-12.8064		33.9367	1.79386		33.9367	8.19826		33.9367	11.5542		33.9367	11.5123		33.9367	12.6214
33.9633	-20.895		33.9633	-13.1192		33.9633	1.43194		33.9633	7.82204		33.9633	11.1957		33.9633	11.1489		33.9633	12.1689
33.99	-21.0576		33.99	-13.4392		33.99	1.06287		33.99	7.43961		33.99	10.8304		33.99	10.7794		33.99	11.7168
34.0167	-21.225		34.0167	-13.7653		34.0167	0.68903		34.0167	7.05194		34.0167	10.4594		34.0167	10.4055		34.0167	11.2667
34.0433	-21.3957		34.0433	-14.0963		34.0433	0.311375		34.0433	6.66094		34.0433	10.0846		34.0433	10.0293		34.0433	10.8199
34.07	-21.5678		34.07	-14.4291		34.07	-0.0691414		34.07	6.26898		34.07	9.70793		34.07	9.65118		34.07	10.3779
34.0967	-21.7404		34.0967	-14.7638		34.0967	-0.450134		34.0967	5.87797		34.0967	9.33075		34.0967	9.27353		34.0967	9.94205
34.1233	-21.9126		34.1233	-15.0986		34.1233	-0.82922		34.1233	5.48935		34.1233	8.95548		34.1233	8.89778		34.1233	9.51242
34.15	-22.0842		34.15	-15.4328		34.15	-1.20592		34.15	5.10359		34.15	8.58212		34.15	8.52537		34.15	9.09138
34.1767	-22.2535		34.1767	-15.7642		34.1767	-1.57881		34.1767	4.72164		34.1767	8.21257		34.1767	8.15678		34.1767	8.67891
34.2033	-22.4209		34.2033	-16.0923		34.2033	-1.94597		34.2033	4.34542		34.2033	7.84922		34.2033	7.7939		34.2033	8.27742
34.23	-22.5868		34.23	-16.4161		34.23	-2.30646		34.23	3.97491		34.23	7.49302		34.23	7.43771		34.23	7.88593
34.2567	-22.7509		34.2567	-16.7332		34.2567	-2.66027		34.2567	3.61156		34.2567	7.14493		34.2567	7.08866		34.2567	7.50542
34.2833	-22.913		34.2833	-17.0436		34.2833	-3.00646		34.2833	3.25727		34.2833	6.80542		34.2833	6.7482		34.2833	7.13682
34.31	-23.0727		34.31	-17.3459		34.31	-3.34406		34.31	2.91252		34.31	6.47449		34.31	6.4168		34.31	6.78062
34.3367	-23.2286		34.3367	-17.6406		34.3367	-3.67212		34.3367	2.5773		34.3367	6.15263		34.3367	6.09541		34.3367	6.43682
34.3633	-23.3817		34.3633	-17.9267		34.3633	-3.99017		34.3633	2.25306		34.3633	5.83935		34.3633	5.78308		34.3633	6.10447
34.39	-23.531		34.39	-18.2037		34.39	-4.29869		34.39	1.94025		34.39	5.53465		34.39	5.48077		34.39	5.78499
34.4167	-23.6764		34.4167	-18.4727		34.4167	-4.59719		34.4167	1.63794		34.4167	5.23996		34.4167	5.18847		34.4167	5.47934
34.4433	-23.818		34.4433	-18.7325		34.4433	-4.88615		34.4433	1.34706		34.4433	4.95625		34.4433	4.90761		34.4433	5.1856
34.47	-23.9568		34.47	-18.9829		34.47	-5.1651		34.47	1.06716		34.47	4.68349		34.47	4.63676		34.47	4.90332
34.4967	-24.0922		34.4967	-19.2246		34.4967	-5.43356		34.4967	0.798225		34.4967	4.42076		34.4967	4.37737		34.4967	4.63247
34.5233	-24.2233		34.5233	-19.4569		34.5233	-5.6901		34.5233	0.540733		34.5233	4.16946		34.5233	4.12893		34.5233	4.37403
34.55	-24.3492		34.55	-19.6795		34.55	-5.93519		34.55	0.294209		34.55	3.92962		34.55	3.89242		34.55	4.12798
34.5767	-24.4708		34.5767	-19.8932		34.5767	-6.1698		34.5767	0.0591278		34.5767	3.70073		34.5767	3.66688		34.5767	3.89338
34.6033	-24.5876		34.6033	-20.0977		34.6033	-6.39296		34.6033	-0.164986		34.6033	3.48186		34.6033	3.4523		34.6033	3.67165
34.63	-24.7002		34.63	-20.2937		34.63	-6.60515		34.63	-0.378132		34.63	3.27349		34.63	3.24774		34.63	3.46136
34.6567	-24.8084		34.6567	-20.4806		34.6567	-6.80637		34.6567	-0.580311		34.6567	3.07703		34.6567	3.05271		34.6567	3.26204
34.6833	-24.9128		34.6833	-20.6594		34.6833	-6.99854		34.6833	-0.772476		34.6833	2.89106		34.6833	2.86818		34.6833	3.07274
34.71	-25.0139		34.71	-20.8297		34.71	-7.18164		34.71	-0.954628		34.71	2.71463		34.71	2.6927		34.71	2.89392
34.7367	-25.1112		34.7367	-20.9908		34.7367	-7.35426		34.7367	-1.12724		34.7367	2.54726		34.7367	2.52676		34.7367	2.72465
34.7633	-25.2047		34.7633	-21.1434		34.7633	-7.51781		34.7633	-1.2908		34.7633	2.38895		34.7633	2.36988		34.7633	2.56348
34.79	-25.2938		34.79	-21.2874		34.79	-7.67231		34.79	-1.44577		34.79	2.23923		34.79	2.22158		34.79	2.41089
34.8167	-25.3782		34.8167	-21.4233		34.8167	-7.81822		34.8167	-1.59216		34.8167	2.09761		34.8167	2.08235		34.8167	2.26688
34.8433	-25.4593		34.8433	-21.5507		34.8433	-7.95603		34.8433	-1.72997		34.8433	1.96362		34.8433	1.95122		34.8433	2.13051
34.87	-25.537		34.87	-21.6708		34.87	-8.08525		34.87	-1.86062		34.87	1.83678		34.87	1.82819		34.87	2.00129
34.8967	-25.6104		34.8967	-21.7848		34.8967	-8.20684		34.8967	-1.98269		34.8967	1.71804		34.8967	1.71232		34.8967	1.87826
34.9233	-25.681		34.9233	-21.8921		34.9233	-8.32176		34.9233	-2.09713		34.9233	1.60599		34.9233	1.60217		34.9233	1.76239
34.95	-25.7487		34.95	-21.9932		34.95	-8.43		34.95	-2.20442		34.95	1.50061		34.95	1.4987		34.95	1.65224
34.9767	-25.8136		34.9767	-22.089		34.9767	-8.53157		34.9767	-2.30503		34.9767	1.4019		34.9767	1.40095		34.9767	1.54877
35.0033	-25.876		35.0033	-22.1806		35.0033	-8.62646		35.0033	-2.39849		35.0033	1.30939		35.0033	1.30939		35.0033	1.45149
35.03	-25.9361		35.03	-22.2669		35.03	-8.71563		35.03	-2.48671		35.03	1.22404		35.03	1.22356		35.03	1.35994
35.0567	-25.9938		35.0567	-22.3479		35.0567	-8.79955		35.0567	-2.57015		35.0567	1.14441		35.0567	1.14298		35.0567	1.27459
35.0833	-26.0487		35.0833	-22.4233		35.0833	-8.87775		35.0833	-2.64883		35.0833	1.07098		35.0833	1.06812		35.0833	1.19495
35.11	-26.1016		35.11	-22.4943		35.11	-8.95119		35.11	-2.72274		35.11	1.00231		35.11	0.998497		35.11	1.12057
35.1367	-26.1517		35.1367	-22.5606		35.1367	-9.01985		35.1367	-2.79188		35.1367	0.937462		35.1367	0.934124		35.1367	1.05143
35.1633	-26.1998		35.1633	-22.6221		35.1633	-9.08375		35.1633	-2.85625		35.1633	0.87595		35.1633	0.874519		35.1633	0.986099
35.19	-26.2451		35.19	-22.6798		35.19	-9.14383		35.19	-2.91538		35.19	0.818253		35.19	0.819206		35.19	0.925541
35.2167	-26.2876		35.2167	-22.7346		35.2167	-9.2001		35.2167	-2.97022		35.2167	0.763416		35.2167	0.768185		35.2167	0.867844
35.2433	-26.3276		35.2433	-22.7866		35.2433	-9.25159		35.2433	-3.02029		35.2433	0.711918		35.2433	0.720501		35.2433	0.813961
35.27	-26.3653		35.27	-22.8357		35.27	-9.30023		35.27	-3.06702		35.27	0.664711		35.27	0.675678		35.27	0.762939
35.2967	-26.401		35.2967	-22.881		35.2967	-9.34601		35.2967	-3.11184		35.2967	0.621319		35.2967	0.63324		35.2967	0.714779
35.3233	-26.4344		35.3233	-22.9235		35.3233	-9.3894		35.3233	-3.1538		35.3233	0.581264		35.3233	0.594139		35.3233	0.669479
35.35	-26.4664		35.35	-22.963		35.35	-9.42993		35.35	-3.1929		35.35	0.544071		35.35	0.557899		35.35	0.627041
35.3767	-26.4969		35.3767	-22.9998		35.3767	-9.46856		35.3767	-3.23009		35.3767	0.510216		35.3767	0.524044		35.3767	0.587463
35.4033	-26.5255		35.4033	-23.0341		35.4033	-9.50432		35.4033	-3.26538		35.4033	0.478745		35.4033	0.492096		35.4033	0.55027
35.43	-26.5522		35.43	-23.0656		35.43	-9.53722		35.43	-3.29733		35.43	0.449181		35.43	0.463009		35.43	0.515938
35.4567	-26.577		35.4567	-23.0951		35.4567	-9.56726		35.4567	-3.32689		35.4567	0.422478		35.4567	0.435352		35.4567	0.483513
35.4833	-26.6008		35.4833	-23.1223		35.4833	-9.59444		35.4833	-3.35407		35.4833	0.397205		35.4833	0.41008		35.4833	0.452518
35.51	-26.6223		35.51	-23.1471		35.51	-9.62019		35.51	-3.37934		35.51	0.373363		35.51	0.386715		35.51	0.422955
35.5367	-26.6423		35.5367	-23.17		35.5367	-9.64355		35.5367	-3.40271		35.5367	0.350475		35.5367	0.365257		35.5367	0.394821
35.5633	-26.6623		35.5633	-23.1919		35.5633	-9.66549		35.5633	-3.42417		35.5633	0.329018		35.5633	0.346184		35.5633	0.369072
35.59	-26.6814		35.59	-23.2129		35.59	-9.68647		35.59	-3.44419		35.59	0.30899		35.59	0.328064		35.59	0.344753
35.6167	-26.7		35.6167	-23.232		35.6167	-9.70602		35.6167	-3.46327		35.6167	0.290394		35.6167	0.311375		35.6167	0.321388
35.6433	-26.7181		35.6433	-23.2501		35.6433	-9.72414		35.6433	-3.48139		35.6433	0.273705		35.6433	0.295639		35.6433	0.299454
35.67	-26.7353		35.67	-23.2673		35.67	-9.74035		35.67	-3.49808		35.67	0.259399		35.67	0.28038		35.67	0.279427
35.6967	-26.752		35.6967	-23.284		35.6967	-9.75513		35.6967	-3.51334		35.6967	0.246525		35.6967	0.266552		35.6967	0.261784
35.7233	-26.7668		35.7233	-23.2997		35.7233	-9.76801		35.7233	-3.52669		35.7233	0.234604		35.7233	0.253201		35.7233	0.244617
35.75	-26.7801		35.75	-23.314		35.75	-9.78041		35.75	-3.53909		35.75	0.22316		35.75	0.240803		35.75	0.228405
35.7767	-26.7925		35.7767	-23.3278		35.7767	-9.79137		35.7767	-3.55005		35.7767	0.212193		35.7767	0.228405		35.7767	0.213623
35.8033	-26.804		35.8033	-23.3412		35.8033	-9.80282		35.8033	-3.55959		35.8033	0.201225		35.8033	0.216961		35.8033	0.200272
35.83	-26.814		35.83	-23.3541		35.83	-9.81379		35.83	-3.56865		35.83	0.191212		35.83	0.205994		35.83	0.187874
35.8567	-26.8235		35.8567	-23.365		35.8567	-9.82475		35.8567	-3.57771		35.8567	0.181675		35.8567	0.196457		35.8567	0.176907
35.8833	-26.8321		35.8833	-23.3741		35.8833	-9.83477		35.8833	-3.58677		35.8833	0.173092		35.8833	0.187874		35.8833	0.166893
35.91	-26.8407		35.91	-23.3827		35.91	-9.8443		35.91	-3.59535		35.91	0.164986		35.91	0.180721		35.91	0.157356
35.9367	-26.8493		35.9367	-23.3903		35.9367	-9.85289		35.9367	-3.60346		35.9367	0.15831		35.9367	0.174046		35.9367	0.148773
35.9633	-26.8574		35.9633	-23.3974		35.9633	-9.86099		35.9633	-3.61156		35.9633	0.151634		35.9633	0.167847		35.9633	0.14019
35.99	-26.866		35.99	-23.4036		35.99	-9.86767		35.99	-3.61824		35.99	0.145435		35.99	0.162601		35.99	0.132084
36.0167	-26.8736		36.0167	-23.4094		36.0167	-9.87387		36.0167	-3.62396		36.0167	0.139713		36.0167	0.157833		36.0167	0.123978
36.0433	-26.8807		36.0433	-23.4156		36.0433	-9.88007		36.0433	-3.63016		36.0433	0.133991		36.0433	0.152588		36.0433	0.115395
36.07	-26.8874		36.07	-23.4218		36.07	-9.88626		36.07	-3.63684		36.07	0.128746		36.07	0.14782		36.07	0.107288
36.0967	-26.8931		36.0967	-23.4275		36.0967	-9.89246		36.0967	-3.64304		36.0967	0.123501		36.0967	0.143528		36.0967	0.0991821
36.1233	-26.8979		36.1233	-23.4337		36.1233	-9.89771		36.1233	-3.64876		36.1233	0.119209		36.1233	0.138283		36.1233	0.0925064
36.15	-26.9027		36.15	-23.4399		36.15	-9.902		36.15	-3.654		36.15	0.113964		36.15	0.132561		36.15	0.0863075
36.1767	-26.907		36.1767	-23.4451		36.1767	-9.90629		36.1767	-3.65925		36.1767	0.108719		36.1767	0.126839		36.1767	0.0810623
36.2033	-26.9122		36.2033	-23.4504		36.2033	-9.91011		36.2033	-3.66402		36.2033	0.102997		36.2033	0.121593		36.2033	0.0767708
36.23	-26.917		36.23	-23.4542		36.23	-9.91297		36.23	-3.66879		36.23	0.0982284		36.23	0.116825		36.23	0.0724792
36.2567	-26.9217		36.2567	-23.458		36.2567	-9.91631		36.2567	-3.67308		36.2567	0.0939369		36.2567	0.112057		36.2567	0.0686646
36.2833	-26.9265		36.2833	-23.4609		36.2833	-9.91964		36.2833	-3.67785		36.2833	0.0901222		36.2833	0.108719		36.2833	0.0648499
36.31	-26.9299		36.31	-23.4637		36.31	-9.92393		36.31	-3.68261		36.31	0.0867844		36.31	0.106335		36.31	0.0610352
36.3367	-26.9322		36.3367	-23.4661		36.3367	-9.92727		36.3367	-3.6869		36.3367	0.084877		36.3367	0.104904		36.3367	0.0572205
36.3633	-26.9337		36.3633	-23.4685		36.3633	-9.93061		36.3633	-3.68977		36.3633	0.0839233		36.3633	0.10252		36.3633	0.0529289
36.39	-26.9346		36.39	-23.4709		36.39	-9.93299		36.39	-3.69263		36.39	0.0824928		36.39	0.100613		36.39	0.0486374
36.4167	-26.9361		36.4167	-23.4723		36.4167	-9.93586		36.4167	-3.69501		36.4167	0.0805855		36.4167	0.0987053		36.4167	0.0448227
36.4433	-26.937		36.4433	-23.4742		36.4433	-9.93776		36.4433	-3.6974		36.4433	0.0786781		36.4433	0.0963211		36.4433	0.0405312
36.47	-26.9384		36.47	-23.4761		36.47	-9.93919		36.47	-3.6993		36.47	0.0758171		36.47	0.0929833		36.47	0.0362396
36.4967	-26.9408		36.4967	-23.4785		36.4967	-9.94158		36.4967	-3.70121		36.4967	0.0729561		36.4967	0.0896454		36.4967	0.0329018
36.5233	-26.9437		36.5233	-23.4814		36.5233	-9.94492		36.5233	-3.70312		36.5233	0.0700951		36.5233	0.0863075		36.5233	0.0295639
36.55	-26.947		36.55	-23.4842		36.55	-9.94873		36.55	-3.70502		36.55	0.0681877		36.55	0.0834465		36.55	0.0267029
36.5767	-26.9489		36.5767	-23.4871		36.5767	-9.95255		36.5767	-3.70646		36.5767	0.0667572		36.5767	0.0810623		36.5767	0.0243187
36.6033	-26.9504		36.6033	-23.4895		36.6033	-9.95636		36.6033	-3.70741		36.6033	0.0653267		36.6033	0.079155		36.6033	0.0224114
36.63	-26.9523		36.63	-23.4923		36.63	-9.96017		36.63	-3.70884		36.63	0.064373		36.63	0.0772476		36.63	0.020504
36.6567	-26.9556		36.6567	-23.4942		36.6567	-9.96351		36.6567	-3.71075		36.6567	0.0629425		36.6567	0.0762939		36.6567	0.0190735
36.6833	-26.9585		36.6833	-23.4962		36.6833	-9.9659		36.6833	-3.71265		36.6833	0.0610352		36.6833	0.0748634		36.6833	0.017643
36.71	-26.9613		36.71	-23.4985		36.71	-9.96733		36.71	-3.71504		36.71	0.058651		36.71	0.0743866		36.71	0.0162125
36.7367	-26.9637		36.7367	-23.5014		36.7367	-9.96828		36.7367	-3.7179		36.7367	0.0567436		36.7367	0.0734329		36.7367	0.0143051
36.7633	-26.9666		36.7633	-23.5038		36.7633	-9.96876		36.7633	-3.72076		36.7633	0.0557899		36.7633	0.0720024		36.7633	0.0119209
36.79	-26.9685		36.79	-23.5062		36.79	-9.96971		36.79	-3.72362		36.79	0.0548363		36.79	0.0705719		36.79	0.00858307
36.8167	-26.969		36.8167	-23.5081		36.8167	-9.97067		36.8167	-3.72648		36.8167	0.0534058		36.8167	0.0686646		36.8167	0.00572205
36.8433	-26.969		36.8433	-23.509		36.8433	-9.97162		36.8433	-3.72839		36.8433	0.0519753		36.8433	0.067234		36.8433	0.00333786
36.87	-26.969		36.87	-23.51		36.87	-9.97353		36.87	-3.72982		36.87	0.0510216		36.87	0.0662804		36.87	0.00095367
36.8967	-26.969		36.8967	-23.5105		36.8967	-9.97496		36.8967	-3.73125		36.8967	0.0495911		36.8967	0.0648499		36.8967	-0.0009537
36.9233	-26.969		36.9233	-23.5114		36.9233	-9.97686		36.9233	-3.73173		36.9233	0.0476837		36.9233	0.0638962		36.9233	-0.0023842
36.95	-26.9699		36.95	-23.5124		36.95	-9.97877		36.95	-3.73268		36.95	0.0462532		36.95	0.0629425		36.95	-0.0038147
36.9767	-26.9713		36.9767	-23.5138		36.9767	-9.98068		36.9767	-3.73411		36.9767	0.0457764		36.9767	0.0619888		36.9767	-0.005722
37.0033	-26.9723		37.0033	-23.5152		37.0033	-9.98306		37.0033	-3.73554		37.0033	0.0452995		37.0033	0.0605583		37.0033	-0.0085831
37.03	-26.9728		37.03	-23.5162		37.03	-9.98497		37.03	-3.73697		37.03	0.043869		37.03	0.0591278		37.03	-0.0109673
37.0567	-26.9732		37.0567	-23.5171		37.0567	-9.98688		37.0567	-3.73745		37.0567	0.0424385		37.0567	0.0581741		37.0567	-0.0138283
37.0833	-26.9732		37.0833	-23.5176		37.0833	-9.98831		37.0833	-3.73793		37.0833	0.0400543		37.0833	0.0576973		37.0833	-0.0162125
37.11	-26.9742		37.11	-23.519		37.11	-9.98974		37.11	-3.7384		37.11	0.0376701		37.11	0.0576973		37.11	-0.0181198
37.1367	-26.9747		37.1367	-23.5209		37.1367	-9.99022		37.1367	-3.73936		37.1367	0.035286		37.1367	0.0572205		37.1367	-0.0200272
37.1633	-26.9756		37.1633	-23.5229		37.1633	-9.99069		37.1633	-3.74079		37.1633	0.0333786		37.1633	0.0562668		37.1633	-0.0219345
37.19	-26.978		37.19	-23.5252		37.19	-9.99069		37.19	-3.74269		37.19	0.0324249		37.19	0.0548363		37.19	-0.023365
37.2167	-26.9814		37.2167	-23.5271		37.2167	-9.99165		37.2167	-3.7446		37.2167	0.0314712		37.2167	0.0529289		37.2167	-0.0252724
37.2433	-26.9837		37.2433	-23.5286		37.2433	-9.99355		37.2433	-3.74699		37.2433	0.0309944		37.2433	0.0510216		37.2433	-0.0267029
37.27	-26.9847		37.27	-23.5295		37.27	-9.99498		37.27	-3.74889		37.27	0.0305176		37.27	0.0495911		37.27	-0.0281334
37.2967	-26.9847		37.2967	-23.5295		37.2967	-9.99689		37.2967	-3.74985		37.2967	0.0305176		37.2967	0.0491142		37.2967	-0.0286102
37.3233	-26.9833		37.3233	-23.5305		37.3233	-9.9988		37.3233	-3.75032		37.3233	0.0300407		37.3233	0.0491142		37.3233	-0.0281334
37.35	-26.9823		37.35	-23.5319		37.35	-10.0002		37.35	-3.7508		37.35	0.0286102		37.35	0.0495911		37.35	-0.0281334
37.3767	-26.9818		37.3767	-23.5338		37.3767	-10.0012		37.3767	-3.75175		37.3767	0.0271797		37.3767	0.0491142		37.3767	-0.0281334
37.4033	-26.9823		37.4033	-23.5362		37.4033	-10.0017		37.4033	-3.75319		37.4033	0.026226		37.4033	0.0476837		37.4033	-0.0286102
37.43	-26.9833		37.43	-23.5381		37.43	-10.0012		37.43	-3.75366		37.43	0.0257492		37.43	0.0457764		37.43	-0.0281334
37.4567	-26.9852		37.4567	-23.5391		37.4567	-10.0017		37.4567	-3.75366		37.4567	0.0252724		37.4567	0.0443459		37.4567	-0.0286102
37.4833	-26.9876		37.4833	-23.5391		37.4833	-10.0021		37.4833	-3.75414		37.4833	0.0247955		37.4833	0.0429153		37.4833	-0.0286102
37.51	-26.9895		37.51	-23.5391		37.51	-10.0036		37.51	-3.75509		37.51	0.0243187		37.51	0.0419617		37.51	-0.0286102
37.5367	-26.9909		37.5367	-23.5395		37.5367	-10.0045		37.5367	-3.75605		37.5367	0.0243187		37.5367	0.041008		37.5367	-0.0286102
37.5633	-26.9914		37.5633	-23.5395		37.5633	-10.0055		37.5633	-3.75652		37.5633	0.023365		37.5633	0.041008		37.5633	-0.0286102
37.59	-26.9914		37.59	-23.54		37.59	-10.0055		37.59	-3.75748		37.59	0.0228882		37.59	0.041008		37.59	-0.0290871
37.6167	-26.9914		37.6167	-23.541		37.6167	-10.0064		37.6167	-3.75938		37.6167	0.0219345		37.6167	0.0400543		37.6167	-0.0305176
37.6433	-26.9914		37.6433	-23.5429		37.6433	-10.0074		37.6433	-3.76129		37.6433	0.0209808		37.6433	0.0391007		37.6433	-0.0324249
37.67	-26.9899		37.67	-23.5438		37.67	-10.0088		37.67	-3.7632		37.67	0.0214577		37.67	0.038147		37.67	-0.0352859
37.6967	-26.989		37.6967	-23.5448		37.6967	-10.0093		37.6967	-3.76463		37.6967	0.0214577		37.6967	0.0376701		37.6967	-0.038147
37.7233	-26.9876		37.7233	-23.5453		37.7233	-10.0098		37.7233	-3.76558		37.7233	0.0214577		37.7233	0.0376701		37.7233	-0.0400543
37.75	-26.9871		37.75	-23.5457		37.75	-10.0102		37.75	-3.76606		37.75	0.0214577		37.75	0.038147		37.75	-0.041008
37.7767	-26.9861		37.7767	-23.5462		37.7767	-10.0102		37.7767	-3.76654		37.7767	0.020504		37.7767	0.038147		37.7767	-0.041008
37.8033	-26.9852		37.8033	-23.5462		37.8033	-10.0093		37.8033	-3.76701		37.8033	0.0195503		37.8033	0.038147		37.8033	-0.041008
37.83	-26.9856		37.83	-23.5467		37.83	-10.0083		37.83	-3.76749		37.83	0.0181198		37.83	0.0376701		37.83	-0.041008
37.8567	-26.9871		37.8567	-23.5476		37.8567	-10.0088		37.8567	-3.76749		37.8567	0.0166893		37.8567	0.0376701		37.8567	-0.041008
37.8833	-26.9895		37.8833	-23.55		37.8833	-10.0098		37.8833	-3.76797		37.8833	0.0162125		37.8833	0.0371933		37.8833	-0.0424385
37.91	-26.9918		37.91	-23.5519		37.91	-10.0117		37.91	-3.76892		37.91	0.0157356		37.91	0.0367165		37.91	-0.0452995
37.9367	-26.9947		37.9367	-23.5543		37.9367	-10.0141		37.9367	-3.76987		37.9367	0.0152588		37.9367	0.0362396		37.9367	-0.0481606
37.9633	-26.9976		37.9633	-23.5558		37.9633	-10.0169		37.9633	-3.77083		37.9633	0.0157356		37.9633	0.0362396		37.9633	-0.0505447
37.99	-27.0004		37.99	-23.5567		37.99	-10.0193		37.99	-3.77178		37.99	0.0171661		37.99	0.0357628		37.99	-0.0524521
38.0167	-27.0009		38.0167	-23.5572		38.0167	-10.0212		38.0167	-3.77274		38.0167	0.0185966		38.0167	0.035286		38.0167	-0.0529289
38.0433	-26.9999		38.0433	-23.5572		38.0433	-10.0226		38.0433	-3.77369		38.0433	0.0200272		38.0433	0.0348091		38.0433	-0.0524521
38.07	-26.9976		38.07	-23.5567		38.07	-10.0236		38.07	-3.77512		38.07	0.020504		38.07	0.0338554		38.07	-0.0519753
38.0967	-26.9957		38.0967	-23.5558		38.0967	-10.0245		38.0967	-3.77607		38.0967	0.0200272		38.0967	0.0333786		38.0967	-0.0514984
38.1233	-26.9942		38.1233	-23.5553		38.1233	-10.0245		38.1233	-3.7775		38.1233	0.0185966		38.1233	0.0338554		38.1233	-0.0514984
38.15	-26.9938		38.15	-23.5548		38.15	-10.0241		38.15	-3.77798		38.15	0.0157356		38.15	0.0343323		38.15	-0.0524521
38.1767	-26.9938		38.1767	-23.5538		38.1767	-10.0236		38.1767	-3.77846		38.1767	0.0128746		38.1767	0.0348091		38.1767	-0.0529289
38.2033	-26.9947		38.2033	-23.5538		38.2033	-10.0236		38.2033	-3.77846		38.2033	0.0100136		38.2033	0.0343323		38.2033	-0.0529289
38.23	-26.9961		38.23	-23.5543		38.23	-10.0241		38.23	-3.77846		38.23	0.00762939		38.23	0.0343323		38.23	-0.0519753
38.2567	-26.998		38.2567	-23.5543		38.2567	-10.0241		38.2567	-3.77846		38.2567	0.00619888		38.2567	0.0338554		38.2567	-0.0510216
38.2833	-27.0004		38.2833	-23.5543		38.2833	-10.0245		38.2833	-3.77893		38.2833	0.00524521		38.2833	0.0329018		38.2833	-0.0500679
38.31	-27.0019		38.31	-23.5538		38.31	-10.025		38.31	-3.77893		38.31	0.00524521		38.31	0.0319481		38.31	-0.0495911
38.3367	-27.0033		38.3367	-23.5538		38.3367	-10.0255		38.3367	-3.77941		38.3367	0.00524521		38.3367	0.0314712		38.3367	-0.0491142
38.3633	-27.0038		38.3633	-23.5538		38.3633	-10.0255		38.3633	-3.77941		38.3633	0.00572205		38.3633	0.0314712		38.3633	-0.0495911
38.39	-27.0038		38.39	-23.5538		38.39	-10.025		38.39	-3.77893		38.39	0.00524521		38.39	0.0319481		38.39	-0.0510216
38.4167	-27.0033		38.4167	-23.5543		38.4167	-10.0255		38.4167	-3.77893		38.4167	0.00524521		38.4167	0.0319481		38.4167	-0.0529289
38.4433	-27.0014		38.4433	-23.5553		38.4433	-10.026		38.4433	-3.77846		38.4433	0.00524521		38.4433	0.0314712		38.4433	-0.0534058
38.47	-26.999		38.47	-23.5567		38.47	-10.0265		38.47	-3.7775		38.47	0.00619888		38.47	0.0305176		38.47	-0.0543594
38.4967	-26.9966		38.4967	-23.5577		38.4967	-10.0274		38.4967	-3.77703		38.4967	0.00667572		38.4967	0.0295639		38.4967	-0.0553131
38.5233	-26.9947		38.5233	-23.5581		38.5233	-10.0279		38.5233	-3.77607		38.5233	0.00715256		38.5233	0.0286102		38.5233	-0.0557899
38.55	-26.9942		38.55	-23.5586		38.55	-10.0284		38.55	-3.77607		38.55	0.00762939		38.55	0.0271797		38.55	-0.0557899
38.5767	-26.9942		38.5767	-23.5596		38.5767	-10.0288		38.5767	-3.77607		38.5767	0.00715256		38.5767	0.0252724		38.5767	-0.0548363
38.6033	-26.9942		38.6033	-23.5605		38.6033	-10.0288		38.6033	-3.77655		38.6033	0.00667572		38.6033	0.0238419		38.6033	-0.0548363
38.63	-26.9952		38.63	-23.562		38.63	-10.0293		38.63	-3.7775		38.63	0.00667572		38.63	0.023365		38.63	-0.0548363
38.6567	-26.9966		38.6567	-23.5624		38.6567	-10.0298		38.6567	-3.77893		38.6567	0.00715256		38.6567	0.023365		38.6567	-0.0548363
38.6833	-26.9976		38.6833	-23.5634		38.6833	-10.0307		38.6833	-3.77941		38.6833	0.00858307		38.6833	0.0228882		38.6833	-0.0543594
38.71	-26.999		38.71	-23.5639		38.71	-10.0312		38.71	-3.77989		38.71	0.0100136		38.71	0.0224114		38.71	-0.0543594
38.7367	-27.0004		38.7367	-23.5643		38.7367	-10.0317		38.7367	-3.78037		38.7367	0.0119209		38.7367	0.0224114		38.7367	-0.0538826
38.7633	-27.0028		38.7633	-23.5639		38.7633	-10.0312		38.7633	-3.78132		38.7633	0.0138283		38.7633	0.023365		38.7633	-0.0543594
38.79	-27.0047		38.79	-23.5629		38.79	-10.0307		38.79	-3.78227		38.79	0.014782		38.79	0.0243187		38.79	-0.0543594
38.8167	-27.0061		38.8167	-23.562		38.8167	-10.0303		38.8167	-3.78275		38.8167	0.0138283		38.8167	0.0243187		38.8167	-0.0553131
38.8433	-27.0076		38.8433	-23.5615		38.8433	-10.0298		38.8433	-3.78323		38.8433	0.0128746		38.8433	0.0247955		38.8433	-0.0562668
38.87	-27.0081		38.87	-23.5615		38.87	-10.0293		38.87	-3.7837		38.87	0.0109672		38.87	0.026226		38.87	-0.0576973
38.8967	-27.0076		38.8967	-23.5615		38.8967	-10.0298		38.8967	-3.7837		38.8967	0.0100136		38.8967	0.0271797		38.8967	-0.0605583
38.9233	-27.0071		38.9233	-23.5615		38.9233	-10.0303		38.9233	-3.78227		38.9233	0.00905991		38.9233	0.0281334		38.9233	-0.0624657
38.95	-27.0057		38.95	-23.5624		38.95	-10.0303		38.95	-3.78132		38.95	0.00810623		38.95	0.0286102		38.95	-0.0634193
38.9767	-27.0047		38.9767	-23.5648		38.9767	-10.0307		38.9767	-3.78132		38.9767	0.00762939		38.9767	0.0286102		38.9767	-0.0638962
39.0033	-27.0033		39.0033	-23.5667		39.0033	-10.0307		39.0033	-3.7818		39.0033	0.00715256		39.0033	0.0290871		39.0033	-0.0638962
39.03	-27.0023		39.03	-23.5686		39.03	-10.0303		39.03	-3.78227		39.03	0.00715256		39.03	0.0295639		39.03	-0.0634193
39.0567	-27.0009		39.0567	-23.5701		39.0567	-10.0293		39.0567	-3.78275		39.0567	0.00715256		39.0567	0.0286102		39.0567	-0.061512
39.0833	-26.999		39.0833	-23.571		39.0833	-10.0293		39.0833	-3.78418		39.0833	0.00619888		39.0833	0.0271797		39.0833	-0.0596046
39.11	-26.9976		39.11	-23.571		39.11	-10.0293		39.11	-3.78561		39.11	0.00476837		39.11	0.0252724		39.11	-0.058651
39.1367	-26.9961		39.1367	-23.5701		39.1367	-10.0293		39.1367	-3.78609		39.1367	0.00333786		39.1367	0.0238419		39.1367	-0.058651
39.1633	-26.9952		39.1633	-23.5686		39.1633	-10.0293		39.1633	-3.78561		39.1633	0.00238419		39.1633	0.0224114		39.1633	-0.0591278
39.19	-26.9947		39.19	-23.5672		39.19	-10.0298		39.19	-3.78466		39.19	0.00190735		39.19	0.0224114		39.19	-0.0600815
39.2167	-26.9947		39.2167	-23.5672		39.2167	-10.0303		39.2167	-3.7837		39.2167	0.00238419		39.2167	0.0228882		39.2167	-0.0610352
39.2433	-26.9947		39.2433	-23.5667		39.2433	-10.0307		39.2433	-3.7818		39.2433	0.00286102		39.2433	0.0247955		39.2433	-0.0619888
39.27	-26.9952		39.27	-23.5662		39.27	-10.0317		39.27	-3.78037		39.27	0.0038147		39.27	0.0271797		39.27	-0.0619888
39.2967	-26.9961		39.2967	-23.5658		39.2967	-10.0327		39.2967	-3.77941		39.2967	0.00476837		39.2967	0.0290871		39.2967	-0.0619888
39.3233	-26.9971		39.3233	-23.5658		39.3233	-10.0331		39.3233	-3.77989		39.3233	0.00619888		39.3233	0.0305176		39.3233	-0.0619888
39.35	-26.998		39.35	-23.5653		39.35	-10.0331		39.35	-3.78132		39.35	0.00667572		39.35	0.0309944		39.35	-0.0624657
39.3767	-26.9995		39.3767	-23.5653		39.3767	-10.0331		39.3767	-3.78323		39.3767	0.00619888		39.3767	0.0309944		39.3767	-0.0634193
39.4033	-27.0014		39.4033	-23.5653		39.4033	-10.0331		39.4033	-3.78466		39.4033	0.00619888		39.4033	0.0305176		39.4033	-0.0638962
39.43	-27.0023		39.43	-23.5658		39.43	-10.0322		39.43	-3.78561		39.43	0.00667572		39.43	0.0300407		39.43	-0.064373
39.4567	-27.0028		39.4567	-23.5667		39.4567	-10.0317		39.4567	-3.78561		39.4567	0.00762939		39.4567	0.0300407		39.4567	-0.064373
39.4833	-27.0023		39.4833	-23.5677		39.4833	-10.0307		39.4833	-3.78418		39.4833	0.00858307		39.4833	0.0300407		39.4833	-0.064373
39.51	-27.0014		39.51	-23.5686		39.51	-10.0303		39.51	-3.7818		39.51	0.0100136		39.51	0.0295639		39.51	-0.0638962
39.5367	-26.9999		39.5367	-23.5701		39.5367	-10.0303		39.5367	-3.78084		39.5367	0.0109672		39.5367	0.0295639		39.5367	-0.0629425
39.5633	-26.9985		39.5633	-23.5705		39.5633	-10.0303		39.5633	-3.78084		39.5633	0.0119209		39.5633	0.0295639		39.5633	-0.0624657
39.59	-26.9985		39.59	-23.5705		39.59	-10.0303		39.59	-3.78132		39.59	0.0119209		39.59	0.0295639		39.59	-0.0619888
39.6167	-26.9985		39.6167	-23.5701		39.6167	-10.0307		39.6167	-3.7818		39.6167	0.0114441		39.6167	0.0295639		39.6167	-0.0624657
39.6433	-26.999		39.6433	-23.5691		39.6433	-10.0317		39.6433	-3.78227		39.6433	0.0104904		39.6433	0.0295639		39.6433	-0.0624657
39.67	-26.9985		39.67	-23.5677		39.67	-10.0327		39.67	-3.78323		39.67	0.0100136		39.67	0.0295639		39.67	-0.0629425
39.6967	-26.9985		39.6967	-23.5653		39.6967	-10.0346		39.6967	-3.78323		39.6967	0.00953674		39.6967	0.0295639		39.6967	-0.0634193
39.7233	-26.999		39.7233	-23.5639		39.7233	-10.036		39.7233	-3.78323		39.7233	0.00905991		39.7233	0.0295639		39.7233	-0.0634193
39.75	-26.9999		39.75	-23.5634		39.75	-10.0379		39.75	-3.78275		39.75	0.00810623		39.75	0.0290871		39.75	-0.0629425
39.7767	-27.0004		39.7767	-23.5639		39.7767	-10.0393		39.7767	-3.7837		39.7767	0.00762939		39.7767	0.0286102		39.7767	-0.0619888
39.8033	-27.0009		39.8033	-23.5658		39.8033	-10.0403		39.8033	-3.78466		39.8033	0.00667572		39.8033	0.0281334		39.8033	-0.061512
39.83	-27.0019		39.83	-23.5672		39.83	-10.0408		39.83	-3.78609		39.83	0.00619888		39.83	0.0271797		39.83	-0.061512
39.8567	-27.0023		39.8567	-23.5682		39.8567	-10.0398		39.8567	-3.78704		39.8567	0.00524521		39.8567	0.026226		39.8567	-0.061512
39.8833	-27.0014		39.8833	-23.5691		39.8833	-10.0384		39.8833	-3.78704		39.8833	0.00429153		39.8833	0.026226		39.8833	-0.0619888
39.91	-26.9995		39.91	-23.5696		39.91	-10.0369		39.91	-3.78656		39.91	0.0038147		39.91	0.0267029		39.91	-0.0629425
39.9367	-26.9976		39.9367	-23.5696		39.9367	-10.035		39.9367	-3.78704		39.9367	0.0038147		39.9367	0.0267029		39.9367	-0.064373
39.9633	-26.9957		39.9633	-23.5691		39.9633	-10.0341		39.9633	-3.78752		39.9633	0.0038147		39.9633	0.0267029		39.9633	-0.0653267
39.99	-26.9938		39.99	-23.5686		39.99	-10.0331		39.99	-3.78799		39.99	0.00286102		39.99	0.0271797		39.99	-0.0667572
40.0167	-26.9928		40.0167	-23.5686		40.0167	-10.0327		40.0167	-3.78799		40.0167	0.00238419		40.0167	0.0281334		40.0167	-0.0686646
40.0433	-26.9923		40.0433	-23.5686		40.0433	-10.0336		40.0433	-3.78799		40.0433	0.00190735		40.0433	0.0295639		40.0433	-0.0710487
40.07	-26.9923		40.07	-23.5686		40.07	-10.0341		40.07	-3.78847		40.07	0.00190735		40.07	0.0295639		40.07	-0.0724792
40.0967	-26.9923		40.0967	-23.5691		40.0967	-10.0341		40.0967	-3.78847		40.0967	0.00190735		40.0967	0.0286102		40.0967	-0.0729561
40.1233	-26.9928		40.1233	-23.5701		40.1233	-10.0341		40.1233	-3.78799		40.1233	0.00143051		40.1233	0.0281334		40.1233	-0.0729561
40.15	-26.9933		40.15	-23.571		40.15	-10.035		40.15	-3.78656		40.15	0.00190735		40.15	0.0276566		40.15	-0.0724792
40.1767	-26.9933		40.1767	-23.5715		40.1767	-10.0355		40.1767	-3.78609		40.1767	0.00333786		40.1767	0.0271797		40.1767	-0.0724792
40.2033	-26.9933		40.2033	-23.572		40.2033	-10.0355		40.2033	-3.78656		40.2033	0.00476837		40.2033	0.0267029		40.2033	-0.0724792
40.23	-26.9938		40.23	-23.5724		40.23	-10.036		40.23	-3.78704		40.23	0.00476837		40.23	0.026226		40.23	-0.0720024
40.2567	-26.9933		40.2567	-23.572		40.2567	-10.0369		40.2567	-3.78704		40.2567	0.0038147		40.2567	0.0271797		40.2567	-0.0715256
40.2833	-26.9933		40.2833	-23.5715		40.2833	-10.0374		40.2833	-3.78656		40.2833	0.00333786		40.2833	0.0276566		40.2833	-0.0710487
40.31	-26.9933		40.31	-23.571		40.31	-10.0369		40.31	-3.78609		40.31	0.00286102		40.31	0.0271797		40.31	-0.0705719
40.3367	-26.9938		40.3367	-23.5705		40.3367	-10.0365		40.3367	-3.78513		40.3367	0.00190735		40.3367	0.026226		40.3367	-0.0691414
40.3633	-26.9933		40.3633	-23.571		40.3633	-10.0365		40.3633	-3.7837		40.3633	0.00190735		40.3633	0.0247955		40.3633	-0.067234
40.39	-26.9918		40.39	-23.5715		40.39	-10.0365		40.39	-3.78275		40.39	0.00286102		40.39	0.023365		40.39	-0.0658035
40.4167	-26.9904		40.4167	-23.5724		40.4167	-10.0369		40.4167	-3.7818		40.4167	0.0038147		40.4167	0.0219345		40.4167	-0.0638962
40.4433	-26.989		40.4433	-23.5729		40.4433	-10.0369		40.4433	-3.78084		40.4433	0.00429153		40.4433	0.0214577		40.4433	-0.0624657
40.47	-26.9866		40.47	-23.5729		40.47	-10.0369		40.47	-3.7818		40.47	0.0038147		40.47	0.0214577		40.47	-0.0600815
40.4967	-26.9847		40.4967	-23.5734		40.4967	-10.0365		40.4967	-3.78275		40.4967	0.0038147		40.4967	0.0214577		40.4967	-0.0572205
40.5233	-26.9833		40.5233	-23.5744		40.5233	-10.0355		40.5233	-3.78418		40.5233	0.00333786		40.5233	0.0214577		40.5233	-0.0548363
40.55	-26.9823		40.55	-23.5748		40.55	-10.035		40.55	-3.78561		40.55	0.00286102		40.55	0.0228882		40.55	-0.0529289
40.5767	-26.9809		40.5767	-23.5744		40.5767	-10.0346		40.5767	-3.78656		40.5767	0.00286102		40.5767	0.0238419		40.5767	-0.0510216
40.6033	-26.9785		40.6033	-23.5729		40.6033	-10.035		40.6033	-3.78752		40.6033	0.00286102		40.6033	0.0243187		40.6033	-0.0491142
40.63	-26.9756		40.63	-23.5705		40.63	-10.0365		40.63	-3.78799		40.63	0.00238419		40.63	0.0243187		40.63	-0.0476837
40.6567	-26.9713		40.6567	-23.5677		40.6567	-10.0379		40.6567	-3.78847		40.6567	0.00143051		40.6567	0.023365		40.6567	-0.0462532
40.6833	-26.9656		40.6833	-23.5643		40.6833	-10.0398		40.6833	-3.78895		40.6833	0.00047684		40.6833	0.0224114		40.6833	-0.0448227
40.71	-26.9594		40.71	-23.5605		40.71	-10.0403		40.71	-3.78942		40.71	0		40.71	0.020504		40.71	-0.0429153
40.7367	-26.9527		40.7367	-23.5577		40.7367	-10.0403		40.7367	-3.78895		40.7367	0		40.7367	0.0190735		40.7367	-0.0400543
40.7633	-26.9475		40.7633	-23.5548		40.7633	-10.0398		40.7633	-3.78847		40.7633	0		40.7633	0.0185966		40.7633	-0.0367165
40.79	-26.9423		40.79	-23.5534		40.79	-10.0384		40.79	-3.78752		40.79	0.00143051		40.79	0.0185966		40.79	-0.0333786
40.8167	-26.9365		40.8167	-23.5524		40.8167	-10.0374		40.8167	-3.78609		40.8167	0.00286102		40.8167	0.0195503		40.8167	-0.0295639
40.8433	-26.9318		40.8433	-23.5515		40.8433	-10.036		40.8433	-3.78513		40.8433	0.00524521		40.8433	0.0200272		40.8433	-0.0257492
40.87	-26.9265		40.87	-23.551		40.87	-10.0355		40.87	-3.7837		40.87	0.00619888		40.87	0.020504		40.87	-0.0209808
40.8967	-26.9208		40.8967	-23.55		40.8967	-10.036		40.8967	-3.78275		40.8967	0.00619888		40.8967	0.020504		40.8967	-0.0171661
40.9233	-26.9141		40.9233	-23.5481		40.9233	-10.036		40.9233	-3.78132		40.9233	0.00572205		40.9233	0.020504		40.9233	-0.0138283
40.95	-26.907		40.95	-23.5453		40.95	-10.0355		40.95	-3.77941		40.95	0.00476837		40.95	0.0209808		40.95	-0.0104904
40.9767	-26.9008		40.9767	-23.5424		40.9767	-10.035		40.9767	-3.7775		40.9767	0.0038147		40.9767	0.0219345		40.9767	-0.0071526
41.0033	-26.8946		41.0033	-23.5395		41.0033	-10.0346		41.0033	-3.7756		41.0033	0.00286102		41.0033	0.023365		41.0033	-0.002861
41.03	-26.8879		41.03	-23.5372		41.03	-10.0341		41.03	-3.77417		41.03	0.00190735		41.03	0.0252724		41.03	0.00190735
41.0567	-26.8812		41.0567	-23.5348		41.0567	-10.0336		41.0567	-3.77369		41.0567	0.00095367		41.0567	0.0267029		41.0567	0.00619888
41.0833	-26.876		41.0833	-23.5333		41.0833	-10.0331		41.0833	-3.77417		41.0833	0.00047684		41.0833	0.0271797		41.0833	0.0109672
41.11	-26.8707		41.11	-23.5324		41.11	-10.0327		41.11	-3.77512		41.11	0.00047684		41.11	0.0267029		41.11	0.0152588
41.1367	-26.8664		41.1367	-23.531		41.1367	-10.0331		41.1367	-3.77655		41.1367	-0.0004768		41.1367	0.026226		41.1367	0.0190735
41.1633	-26.8617		41.1633	-23.5291		41.1633	-10.0331		41.1633	-3.77703		41.1633	-0.0014305		41.1633	0.0247955		41.1633	0.0209808
41.19	-26.8579		41.19	-23.5267		41.19	-10.0331		41.19	-3.77655		41.19	-0.0023842		41.19	0.0238419		41.19	0.0224114
41.2167	-26.8545		41.2167	-23.5238		41.2167	-10.0331		41.2167	-3.7756		41.2167	-0.0019073		41.2167	0.0224114		41.2167	0.0228882
41.2433	-26.8521		41.2433	-23.5224		41.2433	-10.0331		41.2433	-3.77464		41.2433	-0.0019073		41.2433	0.0214577		41.2433	0.023365
41.27	-26.8497		41.27	-23.5214		41.27	-10.0341		41.27	-3.77464		41.27	-0.002861		41.27	0.0200272		41.27	0.0238419
41.2967	-26.8474		41.2967	-23.5214		41.2967	-10.0346		41.2967	-3.77464		41.2967	-0.0038147		41.2967	0.0181198		41.2967	0.0243187
41.3233	-26.845		41.3233	-23.5214		41.3233	-10.0346		41.3233	-3.77607		41.3233	-0.0047684		41.3233	0.0171661		41.3233	0.0243187
41.35	-26.8431		41.35	-23.5219		41.35	-10.0341		41.35	-3.7775		41.35	-0.0061989		41.35	0.0162125		41.35	0.0238419
41.3767	-26.8421		41.3767	-23.5233		41.3767	-10.0336		41.3767	-3.77989		41.3767	-0.0081062		41.3767	0.0152588		41.3767	0.0224114
41.4033	-26.8426		41.4033	-23.5252		41.4033	-10.0336		41.4033	-3.78227		41.4033	-0.0104904		41.4033	0.0133514		41.4033	0.0209808
41.43	-26.844		41.43	-23.5262		41.43	-10.035		41.43	-3.78418		41.43	-0.0123978		41.43	0.0114441		41.43	0.0185966
41.4567	-26.8459		41.4567	-23.5276		41.4567	-10.0379		41.4567	-3.78561		41.4567	-0.014782		41.4567	0.00953674		41.4567	0.0152588
41.4833	-26.8488		41.4833	-23.5291		41.4833	-10.0412		41.4833	-3.78704		41.4833	-0.0166893		41.4833	0.00715256		41.4833	0.0123978
41.51	-26.8517		41.51	-23.5305		41.51	-10.0451		41.51	-3.78847		41.51	-0.0195503		41.51	0.00524521		41.51	0.00953674
41.5367	-26.8545		41.5367	-23.5319		41.5367	-10.0498		41.5367	-3.79038		41.5367	-0.0219345		41.5367	0.0038147		41.5367	0.00619888
41.5633	-26.8583		41.5633	-23.5338		41.5633	-10.0541		41.5633	-3.79133		41.5633	-0.0243187		41.5633	0.00238419		41.5633	0.00286102
41.59	-26.8621		41.59	-23.5362		41.59	-10.057		41.59	-3.79324		41.59	-0.0267029		41.59	0.00047684		41.59	-0.0004768
41.6167	-26.8674		41.6167	-23.5395		41.6167	-10.0594		41.6167	-3.79515		41.6167	-0.0286102		41.6167	-0.0014305		41.6167	-0.0042915
41.6433	-26.8726		41.6433	-23.5429		41.6433	-10.0627		41.6433	-3.79705		41.6433	-0.0305176		41.6433	-0.0042915		41.6433	-0.0085831
41.67	-26.8793		41.67	-23.5462		41.67	-10.0651		41.67	-3.79848		41.67	-0.0324249		41.67	-0.0076294		41.67	-0.0133514
41.6967	-26.8865		41.6967	-23.55		41.6967	-10.067		41.6967	-3.80087		41.6967	-0.0343323		41.6967	-0.0109673		41.6967	-0.017643
41.7233	-26.8931		41.7233	-23.5538		41.7233	-10.0684		41.7233	-3.80373		41.7233	-0.0357628		41.7233	-0.0128746		41.7233	-0.0224113
41.75	-26.8989		41.75	-23.5572		41.75	-10.0698		41.75	-3.80659		41.75	-0.0371933		41.75	-0.0143051		41.75	-0.0271797
41.7767	-26.9046		41.7767	-23.5596		41.7767	-10.0708		41.7767	-3.80898		41.7767	-0.0395775		41.7767	-0.0152588		41.7767	-0.0319481
41.8033	-26.9113		41.8033	-23.562		41.8033	-10.0713		41.8033	-3.81088		41.8033	-0.0424385		41.8033	-0.0157356		41.8033	-0.0362396
41.83	-26.9184		41.83	-23.5643		41.83	-10.0718		41.83	-3.81327		41.83	-0.0457764		41.83	-0.0162125		41.83	-0.0395775
41.8567	-26.9256		41.8567	-23.5672		41.8567	-10.0727		41.8567	-3.81565		41.8567	-0.0476837		41.8567	-0.0166893		41.8567	-0.0429153
41.8833	-26.9332		41.8833	-23.5701		41.8833	-10.0746		41.8833	-3.81756		41.8833	-0.0491142		41.8833	-0.0171661		41.8833	-0.0457764
41.91	-26.9408		41.91	-23.5724		41.91	-10.0765		41.91	-3.81994		41.91	-0.0500679		41.91	-0.017643		41.91	-0.0481606
41.9367	-26.9485		41.9367	-23.5748		41.9367	-10.078		41.9367	-3.82185		41.9367	-0.0505447		41.9367	-0.017643		41.9367	-0.0500679
41.9633	-26.9551		41.9633	-23.5767		41.9633	-10.0789		41.9633	-3.82233		41.9633	-0.0495911		41.9633	-0.0166893		41.9633	-0.0524521
41.99	-26.9609		41.99	-23.5782		41.99	-10.0789		41.99	-3.82185		41.99	-0.0486374		41.99	-0.0157356		41.99	-0.0548363
42.0167	-26.9661		42.0167	-23.5796		42.0167	-10.0784		42.0167	-3.82042		42.0167	-0.0476837		42.0167	-0.0143051		42.0167	-0.0576973
42.0433	-26.9704		42.0433	-23.5796		42.0433	-10.0775		42.0433	-3.81851		42.0433	-0.0472069		42.0433	-0.0128746		42.0433	-0.0605583
42.07	-26.9742		42.07	-23.5791		42.07	-10.076		42.07	-3.81756		42.07	-0.04673		42.07	-0.0109673		42.07	-0.0629425
[truncated: 672 more rows]

## Sheet: Supplementary Fig 7
hTNFα (DMSO)			hTNFα(DMSO) plus Fab			m Fab			hTNFα (compound)			hTNFα (compound) plus Fab
[truncated: 4,502 more rows]

## Sheet: Supplementary fig 8a
Time (s)	RU 5a
[truncated: 15,098 more rows]

## Sheet: Supplementary Fig 8b
Time (s)	5b (RU)
[truncated: 15,485 more rows]

[truncated: 3 more sheets: Supplementary fig 8c, Supplementary fig 8d, Supplementary fig 9]
